# Supplementary material for: A robust phylogenomic framework supports a revised intrafamilial classification of Urticaceae
Source: Plant Divers. 2025 Dec 17;48(2):289–306. doi: 10.1016/j.pld.2025.12.003 (PMC13071455; doi:10.1016/j.pld.2025.12.003)
Supplement: Multimedia component 13 [file mmc13.xlsx]

## Sheet: Sampling_Information
CNCB: China National Center for Bioinformation (https://www.cncb.ac.cn/); ENA: European Nucleotide Archive (https://www.ebi.ac.uk/ena/browser/home); NCBI: National Center for Biotechnology Information (https://www.ncbi.nlm.nih.gov/).
APW: Angiosperm Phylogeny Website (https://www.mobot.org/MOBOT/research/APweb/); FOC: Flora of China (http://www.efloras.org/); TPL: The Plant List (http://www.theplantlist.org).
References in this table:
1. Wilmot-Dear, C.M., Friis, I., 2012. Debregeasia australis sp. nov. (Urticaceae), with a new synopsis of and a new key to the genus. Edinburgh J. Bot. 69: 301–311.
2. Wang, W.T., 2016. Two new species of Urticaceae from China. Bull. Bot. Res. 36, 481–483.
3. Wang, W.T., Wu, Z.Y., 2016. Six new species of Elatostema (Urticaceae) from Yunnan. Plant Divers. 38, 17–22.
4. Fu, L.F., Monro, A.K., Yang, T.G., Wen, F., Pan, B., Xin, Z., Zhang, Z.B., Wei, Y.G., 2021. Elatostema qinzhouense (Urticaceae), a new species from limestone karst in Guangxi, China. PeerJ 9, e11148.
5. Monro, A.K., Wei, Y.G., Chen, C.J., 2012. Three new species of Pilea (Urticaceae) from limestone karst in China. PhytoKeys 19, 51–66.
6. Fu, L.F., Xiong, C., Monro, A.K., Fan, Q., Chen, Z.X., Wen, F., Xin, Z.B., Wei, Y.G., Liao, W.B., 2022b. Pilea danxiaensis (Urticaceae), a new species in the Danxia landform from Guangdong, China including a description of the entire chloroplast genome. PhytoKeys 204, 109–119.
7. Deng, T., Kim, C., Zhang, D.G., Zhang, J.W., Li, Z.M., Nie, Z.L., Sun, H., 2013. Zhengyia shennongensis: A new bulbiliferous genus and species of the nettle family (Urticaceae) from central China exhibiting parallel evolution of the bulbil trait. Taxon 62, 89–99.
Taxon_name	Source of taxonomic information	Status	Herbarium	Lab No.	Voucher	Collection Sites	Accession No.	Database
Archiboehmeria_atrata	FOC	–	KUN	A1	WuZY-09469	Guangxi, China	CRX2091429	CNCB
Archiboehmeria_atrata	FOC	–	KUN	A20	WuZY2020583	Jiangxi, China	CRX2091430	CNCB
Archiboehmeria_atrata	FOC	–	KUN	Z487	WuZY2020278	Guangxi, China	CRX2091431	CNCB
Astrothalamus_reticulatus	TPL	Accepted Name	K	W176	PK2036	East Kalimantan, Indonesia	CRX2091432	CNCB
Astrothalamus_reticulatus	TPL	Accepted Name	K	W180	K000611412	Malaysia	CRX2091433	CNCB
Astrothalamus_reticulatus	TPL	Accepted Name	K	W181	82105	Sarawak, Malaysia	CRX2091434	CNCB
Australina_pusilla	TPL	Accepted Name	K	Au6	5574	New Zealand	CRX2091435	CNCB
Boehmeria_aspera	TPL	Accepted Name	K	W182	7436	Costa Rica	CRX1250805	CNCB
Boehmeria_aspera	TPL	Accepted Name	K	W184	3782	Costa Rica	CRX2091436	CNCB
Boehmeria_biloba	TPL	Accepted Name	K	W146	K003084880	Japan	CRX2091437	CNCB
Boehmeria_biloba	TPL	Accepted Name	E	W96	208	Japan	CRX2091438	CNCB
Boehmeria_bullata	TPL	Accepted Name	K	W188	1289	El Salvador	CRX2091439	CNCB
Boehmeria_bullata	TPL	Accepted Name	K	W189	7878	Ecuador	CRX2091440	CNCB
Boehmeria_caudata	TPL	Accepted Name	K	W193	501	Mexico	CRX2091441	CNCB
Boehmeria_caudata	TPL	Accepted Name	K	W194	s.n.	Costa Rica	CRX2091442	CNCB
Boehmeria_caudata	TPL	Accepted Name	K	W195	1643	Brazil	CRX2091443	CNCB
Boehmeria_clidemioides_var_clidemioides	FOC	–	KUN	B2	WuZY-10124	Yunnan, China	CRX2091444	CNCB
Boehmeria_clidemioides_var_diffusa	FOC	–	KUN	B16	WuZY-09291	Yunnan, China	CRX2091445	CNCB
Boehmeria_conica	FOC	–	KUN	liuj153159	liuj153159	Yunnan, China	CRX2091446	CNCB
Boehmeria_cylindrica	TPL	Accepted Name	K	W197	21909	USA	CRX2091447	CNCB
Boehmeria_cylindrica	TPL	Accepted Name	K	W198	W0573	Arkansas, USA	CRX2091448	CNCB
Boehmeria_cylindrica	TPL	Accepted Name	E	W89	682	Cuba	CRX2091449	CNCB
Boehmeria_densiflora	FOC	–	KUN	B232	WuZY2012462	Taiwan, China	CRX2091450	CNCB
Boehmeria_densiflora	FOC	–	K	W199	5628	Japan	CRX2091451	CNCB
Boehmeria_depauperata	TPL	Synonym	E	W87	28048	Malaysia	CRX2091452	CNCB
Boehmeria_dolichostachya_var_dolichostachya	FOC	–	KUN	B200	WuZY-09438	Guangxi, China	CRX2091453	CNCB
Boehmeria_excelsa	TPL	Accepted Name	E	W83	43	Chile	CRX2091454	CNCB
Boehmeria_formosana_var_formosana	FOC	–	KUN	S01674	TanCM643	Jiangxi, China	CRX2091455	CNCB
Boehmeria_glomerulifera	FOC	–	KUN	B250	15CS10776	Mandalay, Myanmar	CRX2091456	CNCB
Boehmeria_grandis	TPL	Accepted Name	K	W200	H2003/01202	Reunion Island, France	CRX2091457	CNCB
Boehmeria_grandis	TPL	Accepted Name	K	W201	15182	Reunion Island, France	CRX2091458	CNCB
Boehmeria_hamiltoniana	FOC	–	KUN	S01676	YNS0399	Yunnan, China	CRX2091459	CNCB
Boehmeria_hamiltoniana	FOC	–	E	W92	987	India	CRX2091460	CNCB
Boehmeria_heterophylla_var_blumei	TPL	Unresolved Name	E	W86	6656	Philippines	CRX2091461	CNCB
Boehmeria_heterophylla_var_heterophylla	TPL	Unresolved Name	K	W203	11815	Philippines	CRX2091462	CNCB
Boehmeria_heterophylla_var_heterophylla	TPL	Unresolved Name	K	W205	8061	Philippines	CRX2091463	CNCB
Boehmeria_ingjiangensis	FOC	–	KUN	liuj153930	liuj153930	Yunnan, China	CRX2091464	CNCB
Boehmeria_jamaicensis	TPL	Synonym	L	B35	L0942407	Jamaica	CRX2091465	CNCB
Boehmeria_japonica	FOC	–	KUN	B240	WuZY-2012147	Chongqing, China	CRX2091466	CNCB
Boehmeria_kamley	TPL	Accepted Name	E	W91	453	Bhutan	CRX2091467	CNCB
Boehmeria_lanceolata	FOC	–	E	W88	30455	Thailand	CRX2091468	CNCB
Boehmeria_littoralis	TPL	Synonym	K	W206	682	Cuba	CRX2091469	CNCB
Boehmeria_longispica	TPL	Synonym	L	B38	L0942450	Japan	CRX2091470	CNCB
Boehmeria_macrophylla_var_macrophylla	FOC	–	KUN	W208	liuj167549	China	CRX2091471	CNCB
Boehmeria_macrophylla_var_macrophylla	FOC	–	KUN	W211	liuj167550	China	CRX2091472	CNCB
Boehmeria_macrophylla_var_macrophylla	FOC	–	KUN	W212	liuj167551	China	CRX2091473	CNCB
Boehmeria_malabarica	TPL	Synonym	KUN	B5	GBOWS990	Yunnan, China	CRX2091474	CNCB
Boehmeria_multiflora	TPL	Accepted Name	K	W216	7951	Philippines	CRX2091475	CNCB
Boehmeria_multiflora	TPL	Accepted Name	K	W217	16282	Philippines	CRX2091476	CNCB
Boehmeria_nivea_var_nivea	FOC	–		ramie8	ramie8		MK613340, —	NCBI
Boehmeria_nivea_var_nivea	FOC	–		ramie9	ramie9		MK613341, —	NCBI
Boehmeria_nivea_var_nivea	FOC	–	FLAS	W160	FLAS233534	Florida, USA	CRX2091477	CNCB
Boehmeria_nivea_var_nivea	FOC	–	K	W218	5869	New Zealand	CRX2091478	CNCB
Boehmeria_nivea_var_nivea	FOC	–	K	W219	78718	Philippines	CRX2091479	CNCB
Boehmeria_nivea_var_nivea	FOC	–	E	W84	18353	Japan	CRX2091480	CNCB
Boehmeria_nivea_var_nivea	FOC	–	ZM	ZM-1963	ZM-1963	Zhejiang, China	SRR13357339	CNCB
Boehmeria_nivea_var_tenacissima	FOC	–	KUN	B32	liuj-10679	Zhejiang, China	CRX2091481	CNCB
Boehmeria_nivea_var_tenacissima	FOC	–	KUN	B181	WuZY2012424	Taiwan, China	CRX2091482	CNCB
Boehmeria_pavonii	TPL	Accepted Name	K	W222	6002	Brazil	CRX2091483	CNCB
Boehmeria_pavonii	TPL	Accepted Name	K	W223	1010	Ecuador	CRX2091484	CNCB
Boehmeria_pavonii	TPL	Accepted Name	K	W224	9224	Bolivia	CRX2091485	CNCB
Boehmeria_pavonii	TPL	Accepted Name	E	W93	1661	South America	CRX2091486	CNCB
Boehmeria_penduliflora	FOC	–	K	W225	3641	Bangladesh	CRX2091487	CNCB
Boehmeria_pilosiuscula	FOC	–	K	W226	4	Indonesia	CRX2091488	CNCB
Boehmeria_platyphylla	TPL	Synonym	KUN	W227	liuj167552	China	CRX2091489	CNCB
Boehmeria_platyphylla	TPL	Synonym	KUN	W230	liuj167553	China	CRX2091490	CNCB
Boehmeria_platyphylla	TPL	Synonym	KUN	W231	liuj167554	China	CRX2091491	CNCB
Boehmeria_platyphylla	TPL	Synonym	KUN	W232	liuj167555	China	CRX2091492	CNCB
Boehmeria_polystachya	FOC	–	KUN	S01681	12CS4833	Yunnan, China	CRX2091493	CNCB
Boehmeria_pseudotricuspis	TPL	Synonym	KUN	B10	WuZY-09476	Guangxi, China	CRX2091494	CNCB
Boehmeria_pseudotricuspis	TPL	Synonym	KUN	B12	WuZY-10336	Yunnan, China	CRX2091495	CNCB
Boehmeria_ramiflora	TPL	Accepted Name	K		Delnatte, C. 3640		ERR7622000	ENA
Boehmeria_repens	TPL	Unresolved Name	K	W110	K003801305	Dominican Republic	CRX2091496	CNCB
Boehmeria_sieboldiana	TPL	Accepted Name	L	B34	L0942402	Japan	CRX2091497	CNCB
Boehmeria_sieboldiana	TPL	Accepted Name	L	B37	L0942400	Japan	CRX2091498	CNCB
Boehmeria_silvestrii	FOC	–		B95	LiZH201402	Shaanxi, China	CRX2091499	CNCB
Boehmeria_sp	APW	–	KUN	W234	liuj167556	China	CRX2091500	CNCB
Boehmeria_spicata	FOC	–	KUN	B9	liuj-10743	Zhejiang, China	CRX2091501	CNCB
Boehmeria_subintegra	TPL	Accepted Name	K	W235	3988	Papua New Guinea	CRX2091502	CNCB
Boehmeria_tomentosa	FOC	–	KUN	S01684	13CS7225	Yunnan, China	CRX2091503	CNCB
Boehmeria_tricuspis	FOC	–	KUN	S01685	TanCM529	Jiangxi, China	CRX2091504	CNCB
Boehmeria_tricuspis	FOC	–	KUN	S08064	15CS11539	Sichuan, China	CRX2091505	CNCB
Boehmeria_tsaratananensis	TPL	Accepted Name	K	W237	LN 1673	Madagascar	CRX2091506	CNCB
Boehmeria_tsaratananensis	TPL	Accepted Name	K	W238	MHR 001	Madagascar	CRX2091507	CNCB
Boehmeria_ulmifolia	TPL	Accepted Name	K	W112	2471	Peru	CRX2091508	CNCB
Boehmeria_ulmifolia	TPL	Accepted Name	K	W241	40726	Bolivia	CRX2091509	CNCB
Boehmeria_ulmifolia	TPL	Accepted Name	K	W242	24106	Peru	CRX2091510	CNCB
Boehmeria_umbrosa	FOC	–	KUN	GLGE14989	GLGE14989	Yunnan, China	CRX2091511	CNCB
Boehmeria_virgata	TPL	Accepted Name	K	W244	3558	India	CRX2091512	CNCB
Boehmeria_virgata	TPL	Accepted Name	K	W246	586	Sri Lanka	CRX2091513	CNCB
Boehmeria_virgata	TPL	Accepted Name	K	W247	5750	Bhutan	CRX2091514	CNCB
Boehmeria_zollingeriana_var_podocarpa	FOC	–	K	W249	44545	Thailand	CRX2091515	CNCB
Boehmeria_zollingeriana_var_zollingeriana	FOC	–	KUN	S11259	YNS0410	Yunnan, China	CRX2091516	CNCB
Cecropia_concolor	TPL	Accepted Name	K	W51	K003810568	Amazonas, Brazil	CRX2091517	CNCB
Cecropia_ficifolia	TPL	Accepted Name	K		18418		ERR4009366	ENA
Cecropia_glaziovii	TPL	Accepted Name	K	W153	K003810530	Brazil	CRX2091518	CNCB
Cecropia_pachystachya	TPL	Accepted Name	K	W55	Bruno5-2017	Pernambuco, Brazil	CRX2091519	CNCB
Cecropia_purpurascens	TPL	Accepted Name	KUN	W54	Bruno3-2017	Amazonas, Brazil	CRX2091520	CNCB
Cecropia_sciadophylla	TPL	Accepted Name	KUN	W52	Bruno1-2017	Amazonas, Brazil	CRX2091521	CNCB
Cecropia_sp	APW	–	KUN	W113	BR1	Brazil	CRX2091522	CNCB
Cecropia_sp	APW	–	KUN	W114	BR2	Brazil	CRX2091523	CNCB
Chamabainia_cuspidata	FOC	–	K		870226	Sichuan, China	ERR5033440	ENA
Chamabainia_cuspidata	FOC	–	KUN	C2	WuZY-09071	Yunnan, China	CRX2091524	CNCB
Coussapoa_contorta	TPL	Accepted Name	K	Co2	K003810741	Costa Rica	CRX1250818	CNCB
Cypholophus_decipiens	TPL	Accepted Name	K	Cy24	K003803306	West Papua, Indonesia	CRX2091525	CNCB
Cypholophus_heterophyllus	TPL	Synonym	L	Cy34	L0792622	Fiji	CRX2091527	CNCB
Cypholophus_heterophyllus	TPL	Synonym	K	Cy15	K001328587	Waya, Fiji	CRX2091526	CNCB
Cypholophus_macrocephalus	TPL	Accepted Name	K	Cy4	8977	French Polynesia	CRX2091528	CNCB
Cypholophus_moluccanus	FOC	–	L	Cy11	L0390922	Borneo, Malaysia	CRX2091529	CNCB
Cypholophus_montanus	TPL	Accepted Name	L	Cy38	L0942485	Papua, Indonesia	CRX2091531	CNCB
Cypholophus_montanus	TPL	Accepted Name	L	Cy31	L0942484	Papua, Indonesia	CRX2091530	CNCB
Cypholophus_sp	APW	–	K	Cy3	ANU2214	Papua New Guinea	CRX2091532	CNCB
Cypholophus_sp	APW	–	L	Cy6	L0792369	West Papua, Indonesia	CRX2091533	CNCB
Debregeasia_australis	Wilmot-Dear and Friis (2012)	–	K	W250	K003633013	Australia	CRX1250741	CNCB
Debregeasia_australis	Wilmot-Dear and Friis (2012)	–	K	W251	K003633012	Australia	CRX1250742	CNCB
Debregeasia_elliptica	FOC	–	KUN	De83	Liuj2021027	Yunnan, China	CRX1250743	CNCB
Debregeasia_hekouensis	Wang (2016)	–	KUN	De81	Liuj2021003	Yunnan, China	CRX1250745	CNCB
Debregeasia_hekouensis	Wang (2016)	–	KUN	De82	Liuj2021008	Yunnan, China	CRX1250746	CNCB
Debregeasia_longifolia	FOC	–	KUN	MBD01	Liuj7829	Sichuan, China	CRX2091534	CNCB
Debregeasia_longifolia	FOC	–	KUN	MGD09	Liuj153881	Yunnan, China	CRX2091535	CNCB
Debregeasia_longifolia	FOC	–	KUN	SDS11	SDS11	Yunnan, China	CRX2091536	CNCB
Debregeasia_longifolia	FOC	–	KUN	XSJD10	Liuj165857	Yunnan, China	CRX2091537	CNCB
Debregeasia_orientalis	FOC	–	KUN	GLGE141005	GLGE141005	Yunnan, China	CRX2091538	CNCB
Debregeasia_orientalis	FOC	–	KUN	MK05	MK05	Yunnan, China	CRX2091539	CNCB
Debregeasia_orientalis	FOC	–	KUN	ZXD12	Liuj153969	Yunnan, China	CRX2091540	CNCB
Debregeasia_saeneb	FOC	–	K	W253	K003633020	India	CRX1250788	CNCB
Debregeasia_saeneb	FOC	–	KUN	W254	Liuj20241005	Pakistan	CRX1250789	CNCB
Debregeasia_saeneb	FOC	–	E	W72	1960	Pakistan	CRX1250784	CNCB
Debregeasia_saeneb	FOC	–	E	W73	862	Ethiopia	CRX1250785	CNCB
Debregeasia_saeneb	FOC	–	E	W74	5033	Yemen	CRX1250786	CNCB
Debregeasia_squamata	FOC	–	E	W68	4389	Thailand	CRX1250795	CNCB
Debregeasia_wallichiana	FOC	–	K	W258	45-73	Bangladesh	CRX1250801	CNCB
Debregeasia_wallichiana	FOC	–	E	W76	6242	Thailand	CRX1250797	CNCB
Debregeasia_wallichiana	FOC	–	E	W79	9263032	Nepal	CRX1250800	CNCB
Dendrocnide_basirotunda	FOC	–	KUN	J2078	12CS5733	Yunnan, China	CRX2091541	CNCB
Dendrocnide_meyeniana	FOC	–	KUN	D7	WuZY2012428	Taiwan, China	CRX2091542	CNCB
Dendrocnide_sinuata	FOC	–	KUN	D1	WuZY-09238	Yunnan, China	CRX1250812	CNCB
Dendrocnide_urentissima	FOC	–	KUN	D4	GBOWS0461	Yunnan, China	CRX2091543	CNCB
Didymodoxa_caffra	TPL	Accepted Name	K	W265	23599	Tanzania	CRX2091544	CNCB
Didymodoxa_caffra	TPL	Accepted Name	K	W266	3532	Ethiopia	CRX2091545	CNCB
Didymodoxa_caffra	TPL	Accepted Name	K	W267	11011	South Africa	CRX2091546	CNCB
Discocnide_mexicana	TPL	Accepted Name	K	W268	23560	Mexico	CRX2091547	CNCB
Droguetia_iners_subsp_urticoides	FOC	–	KUN	J2055	12CS5642	Yunnan, China	CRX2091549	CNCB
Droguetia_iners_subsp_urticoides	FOC	–	KUN	Dr4	LiDZ1106	Yunnan, China	CRX2091548	CNCB
Elatostema_acuminatum_var_acuminatum	FOC	–	KUN	S06022	13CS7349	Yunnan, China	CRX2091550	CNCB
Elatostema_acuteserratum	FOC	–	KUN	E102	WuZY2012456	Taiwan, China	CRX2091551	CNCB
Elatostema_acutitepalum	FOC	–	KUN	E100	GBOWS0880	Yunnan, China	CRX2091552	CNCB
Elatostema_albopilosum	FOC	–	KUN	E1	GBOWS1075	Yunnan, China	CRX2091553	CNCB
Elatostema_apicicrassum	TPL	Unresolved Name	KUN	GLGE141154	GLGE141154	Yunnan, China	CRX2091554	CNCB
Elatostema_atroviride	FOC	–	KUN	S08283	WSLJS1070	Yunnan, China	CRX2091555	CNCB
Elatostema_australe	TPL	Accepted Name	NY	FMN_131001_P056_WA06	Smith 8090	Ovalau, Fiji	CRX2091556	CNCB
Elatostema_backeri	TPL	Synonym	KUN	E106	WuZY-2012040	Sichuan, China	CRX2091557	CNCB
Elatostema_baoshanense	Wang and Wu (2016)	–	KUN	GLGE12148	GLGE12148	Yunnan, China	CRX2091558	CNCB
Elatostema_brevipedunculatum	FOC	–	KUN	GLGE12246	GLGE12246	Yunnan, China	CRX2091559	CNCB
Elatostema_cuneatum	FOC	–	KUN	E25	WuZY-09252	Yunnan, China	CRX2091560	CNCB
Elatostema_cuspidatum_var_cuspidatum	FOC	–	KUN	S11309	YNS0685	Yunnan, China	CRX2091561	CNCB
Elatostema_cyrtandrifolium_var_cyrtandrifolium	FOC	–	KUN	W104	WZY2020006	Yunnan, China	CRX2091562	CNCB
Elatostema_dissectum	FOC	–	KUN	GMT02-03-1069	GMT02-03-1069	Yunnan, China	CRX2091563	CNCB
Elatostema_ficoides_var_ficoides	FOC	–	KUN	E107	WuZY-2012054	Sichuan, China	CRX2091564	CNCB
Elatostema_flexuosicaule	Wang and Wu (2016)	–	KUN	S12936	GLGE141533	Yunnan, China	CRX2091565	CNCB
Elatostema_globosostigmatum	Wang and Wu (2016)	–	KUN	GLGE141139	GLGE141139	Yunnan, China	CRX2091566	CNCB
Elatostema_gungshanense	FOC	–	KUN	GLGE14988	GLGE14988	Yunnan, China	CRX2091567	CNCB
Elatostema_hookerianum	FOC	–	KUN	S12903	GLGE141165	Yunnan, China	CRX2091568	CNCB
Elatostema_ichangense	FOC	–	KUN	E108	WuZY-2012122	Chongqing, China	CRX2091569	CNCB
Elatostema_involucratum	FOC	–	KUN	E33	TianXH215	Shaanxi, China	CRX2091570	CNCB
Elatostema_laevissimum	FOC	–	KUN	E36	WuZY-09115	Yunnan, China	CRX2091571	CNCB
Elatostema_longibracteatum	FOC	–	KUN	E6	GBOWS0148	Yunnan, China	CRX2091572	CNCB
Elatostema_macintyrei	FOC	–		E75			CRX2091573	CNCB
Elatostema_microtrichum	FOC	–	KUN	S03155	12CS4458	Yunnan, China	CRX2091574	CNCB
Elatostema_monandrum	FOC	–	KUN	GLGE13674	GLGE13674	Yunnan, China	CRX2091576	CNCB
Elatostema_monandrum	FOC	–	KUN	E43	WuZY-09113	Yunnan, China	CRX2091575	CNCB
Elatostema_monandrum	FOC	–	KUN	S13255	GMT02-11-1034		CRX2091578	CNCB
Elatostema_monandrum	FOC	–	KUN	S08284	13CS7689	Xizang, China	CRX2091577	CNCB
Elatostema_oblongifolium	FOC	–	KUN	E109	WuZY-2012125	Chongqing, China	CRX2091579	CNCB
Elatostema_obtusum_var_obtusum	FOC	–	KUN	S03157	11CS2789	Yunnan, China	CRX2091580	CNCB
Elatostema_parvum_var_parvum	FOC	–	KUN	E7	WuZY-09214	Yunnan, China	CRX2091583	CNCB
Elatostema_parvum_var_parvum	FOC	–	KUN	E52	WuZY-09246	Yunnan, China	CRX2091581	CNCB
Elatostema_parvum_var_parvum	FOC	–	KUN	E53	WuZY-09245	Yunnan, China	CRX2091582	CNCB
Elatostema_petelotii	FOC	–	KUN	E8	GBOWS342	Yunnan, China	CRX2091584	CNCB
Elatostema_platyphyllum	FOC	–	KUN	E56	GBOWS1370	Yunnan, China	CRX2091585	CNCB
Elatostema_polystachyoides	FOC	–	KUN	E57	GBOWS0092	Yunnan, China	CRX2091586	CNCB
Elatostema_pseudoficoides	FOC	–	KUN	E105	WuZY-2012039	Sichuan, China	CRX2091587	CNCB
Elatostema_qinzhouense	Fu et al. (2021)	–	IBK	P1184	B Pan & HS Ma P1184	Guangxi, China	MW172521, MW172522	NCBI
Elatostema_retrohirtum	FOC	–	KUN	S08285	WSLJS828	Yunnan, China	CRX2091588	CNCB
Elatostema_salvinioides	FOC	–					OM913477, —	NCBI
Elatostema_sinense_var_sinense	FOC	–	KUN	GLGE12249	GLGE12249	Yunnan, China	CRX2091589	CNCB
Elatostema_stewardii	FOC	–	KUN	J6711	TanCM1286	Jiangxi, China	CRX2091590	CNCB
Elatostema_strigulosum	FOC	–	KUN	S03161	LiXJ559	Sichuan, China	CRX2091591	CNCB
Elatostema_sublineare	FOC	–	KUN	E66	WuZY-09367	Yunnan, China	CRX1250814	CNCB
Elatostema_subtrichotomum	FOC	–	KUN	E11	GBOWS043	Yunnan, China	CRX2091592	CNCB
Elatostema_tenuicaudatum_var_lasiocladum	FOC	–	KUN	GLGE12455	GLGE12455	Yunnan, China	CRX2091593	CNCB
Elatostema_tenuicaudatum_var_tenuicaudatum	FOC	–	KUN	S03152	12CS4453	Yunnan, China	CRX2091594	CNCB
Elatostema_tenuicaudatum_var_tenuicaudatum	FOC	–	KUN	S03162	12CS5338	Yunnan, China	CRX2091595	CNCB
Elatostema_viridicostatum	Wang and Wu (2016)	–	KUN	GLGE13612	GLGE13612	Yunnan, China	CRX2091596	CNCB
Forsskaolea_angustifolia	TPL	Accepted Name	K	W149	2878	Planted in KEW	CRX1250815	CNCB
Forsskaolea_tenacissima	TPL	Accepted Name				Saudi Arabia	OQ077729, —	NCBI
Forsskaolea_tenacissima	TPL	Accepted Name	K	F5	K003806087	Iran	CRX2091597	CNCB
Gesnouinia_arborea	TPL	Accepted Name	K	Ge6	1020	Canary Islands, Spain	CRX2091598	CNCB
Gesnouinia_arborea	TPL	Accepted Name	KUN	Ge8	G2	Canary Islands, Spain	CRX2091599	CNCB
Gesnouinia_arborea	TPL	Accepted Name	K	W148	K003805856	Canary Islands, Spain	CRX2091600	CNCB
Gibbsia_insignis	TPL	Accepted Name	K		7149		ERR5033421	ENA
Gibbsia_sp	APW	–	K	W270	K000260392	Papua, Indonesia	CRX2091601	CNCB
Gibbsia_sp	APW	–	K	W272	K000260386	Papua, Indonesia	CRX2091602	CNCB
Gibbsia_sp	APW	–	K	W273	K000260393	Papua, Indonesia	CRX2091603	CNCB
Girardinia_bullosa	TPL	Accepted Name	KUN	A1	KE002	Kenya	CRX2091604	CNCB
Girardinia_bullosa	TPL	Accepted Name	KUN	A2	KE001	Kenya	CRX2091605	CNCB
Girardinia_diversifolia_subsp_diversifolia	FOC	–	KUN	G56	WuZY-09012	Yunnan, China	CRX2091606	CNCB
Girardinia_diversifolia_subsp_diversifolia	FOC	–	KUN	G61	RC1817	Nepal	CRX2091607	CNCB
Girardinia_diversifolia_subsp_suborbiculata	FOC	–	KUN	G15	WuZY-10008	Beijing, China	CRX2091608	CNCB
Girardinia_diversifolia_subsp_suborbiculata	FOC	–	KUN	G51	WuZY-10012	Beijing, China	CRX2091609	CNCB
Girardinia_diversifolia_subsp_suborbiculata	FOC	–	KUN	G53	WuZY-10010	Beijing, China	CRX2091610	CNCB
Girardinia_diversifolia_subsp_triloba	FOC	–	KUN	G19	WuZY-10089	Yunnan, China	CRX2091611	CNCB
Girardinia_diversifolia_subsp_triloba	FOC	–	KUN	G30	WuZY-10070	Yunnan, China	CRX2091612	CNCB
Gonostegia_hirta	FOC	–	KUN	S03492	WH-2013-118	Yunnan, China	CRX2091613	CNCB
Gonostegia_neurocarpa	TPL	Synonym	KUN	Go2	liuj-10640	Fujian, China	CRX2091614	CNCB
Gonostegia_parvifolia	FOC	–	KUN	Go1	Liuj-10667	Fujian, China	CRX2091615	CNCB
Gonostegia_triandra	TPL	Accepted Name	K		7504		ERR5033891	ENA
Gyrotaenia_microcarpa	TPL	Accepted Name	K	Gy5	68859	Mexico	CRX2091616	CNCB
Gyrotaenia_myriocarpa	TPL	Accepted Name	K	W115	7479	Dominican Republic	CRX2091617	CNCB
Haroldiella_rapaensis	TPL	Unresolved Name	K		18115		ERR5034690	ENA
Haroldiella_rapaensis	TPL	Unresolved Name	NY	FMN_131001_P068_WF02	Meyer & Butaud 1036	French Polynesia	CRX2091618	CNCB
Hemistylus_macrostachya	TPL	Accepted Name	K		11788		ERR5033431	ENA
Hemistylus_odontophylla	TPL	Accepted Name	K	W275	4406	Guatemala	CRX2091619	CNCB
Hesperocnide_tenella	TPL	Accepted Name	K	W277	23571	California, USA	CRX2091620	CNCB
Hesperocnide_tenella	TPL	Accepted Name	E	W61	E00850023	USA	CRX2091621	CNCB
Laportea_aestuans	FOC	–	KUN	L30	Bruno12	São Paulo, Brazil	CRX2091622	CNCB
Laportea_aestuans	FOC	–	FLAS	W166	FLAS233360	Florida, USA	CRX2091623	CNCB
Laportea_bulbifera	FOC	–	KUN	GLGE14842	GLGE14842	Yunnan, China	CRX2091624	CNCB
Laportea_bulbifera	FOC	–	KUN	S12787	11CS3716	Yunnan, China	CRX2091625	CNCB
Laportea_canadensis	TPL	Accepted Name	FLAS	W167	FLAS238497	New York, USA	CRX2091626	CNCB
Laportea_cuspidata	FOC	–	K	L27	TianXH263	China	CRX2091627	CNCB
Laportea_cuspidata	FOC	–	KUN	S11822	10CS2361	Shaanxi, China	CRX2091628	CNCB
Laportea_decumana	TPL	Synonym	K	L15	C8746	Indonesia	CRX2091629	CNCB
Laportea_medogensis	FOC	–	KUN	GLGE141037	GLGE141037	Yunnan, China	CRX2091630	CNCB
Laportea_mooreana	TPL	Accepted Name	K	L12	14811		CRX2091631	CNCB
Laportea_ovalifolia	TPL	Accepted Name	K	L14	951	Nigeria	CRX2091632	CNCB
Laportea_ruderalis	TPL	Accepted Name	K		11150		ERR7621999	ENA
Lecanthus_peduncularis	FOC	–	KUN	J2072	12CS5718	Yunnan, China	CRX2091633	CNCB
Lecanthus_peduncularis	FOC	–	KUN	Le8	WuZY-10145	Yunnan, China	CRX2091634	CNCB
Leucosyke_candidissima	TPL	Unresolved Name	E	W82	CP212	Indonesia	CRX2091635	CNCB
Leucosyke_capitellata	TPL	Unresolved Name	K	Leu7	K003633254	Sabah, Malaysia	CRX2091636	CNCB
Maoutia_puya	TPL	Unresolved Name	K		FFI-PA203		ERR5034684	ENA
Leucosyke_quadrinervia	FOC	–	KUN	E103	WuZY2012460	Taiwan, China	CRX2091637	CNCB
Maoutia_puya	FOC	–	KUN	M5	MY613	Sichuan, China	CRX2091638	CNCB
Maoutia_setosa	FOC	–	KUN	M3	WuZY2012439	Taiwan, China	CRX1250810	CNCB
Metatrophis_margaretae	TPL	Unresolved Name	K		11422	Rapa, French Polynesia	ERR5034688	ENA
Metatrophis_margaretae	TPL	Unresolved Name	NY	FMN_131001_P070_WC05	Perlman 18040	French Polynesia	CRX2091639	CNCB
Musanga_cecropioides	TPL	Accepted Name	K	W154	K003810696	Equatorial Guinea	CRX2091640	CNCB
Myrianthus_arboreus	TPL	Accepted Name	K	Myr5	K003811024	Cameroon	CRX2091641	CNCB
Myrianthus_holstii	TPL	Accepted Name	K	Myr7	K003811025	East Africa	CRX2091642	CNCB
Myrianthus_preussii	TPL	Accepted Name	K		672		ERR5033434	ENA
Myrianthus_serratus	TPL	Accepted Name	K	Myr6	K003811095	West Africa	CRX2091643	CNCB
Myriocarpa_obovata	TPL	Accepted Name	K	W117	6534	Belize	CRX2091644	CNCB
Myriocarpa_stipitata	TPL	Accepted Name	KUN	My6	M-02	South America	CRX2091646	CNCB
Myriocarpa_stipitata	TPL	Accepted Name	K	W150	K003634153	Peru	CRX2091647	CNCB
Myriocarpa_stipitata	TPL	Accepted Name	K	My3	4302	Peru	CRX2091645	CNCB
Nanocnide_japonica	FOC	–	KUN	N3	liuj-10746	Zhejiang, China	CRX2091648	CNCB
Nanocnide_lobata	FOC	–	KUN	N5	liuj-10701	Zhejiang, China	CRX2091649	CNCB
Nanocnide_lobata	FOC	–	KUN	N6	liuj-10799	Zhejiang, China	CRX2091650	CNCB
Nanocnide_pilosa	TPL	Synonym	KUN	N13	GanQL278	Hubei, China	CRX2091651	CNCB
Neodistemon_indicus	TPL	Accepted Name	E	W63	89-983	Thailand	CRX2091652	CNCB
Neraudia_angulata	TPL	Accepted Name	K	Ne5	K003803371	Hawaii, USA	CRX2091653	CNCB
Neraudia_kauaiensis	TPL	Accepted Name	KUN	Ne2	678003	Hawaii, USA	CRX2091654	CNCB
Neraudia_sericea	TPL	Accepted Name	K	Ne1	K003803434	Hawaii, USA	CRX2091655	CNCB
Nothocnide_melastomatifolia	TPL	Unresolved Name	K	No1	45766	Guinea	CRX2091656	CNCB
Nothocnide_mollissima	TPL	Unresolved Name	K	No2	K003631736	Malaysia	CRX2091657	CNCB
Nothocnide_mollissima	TPL	Unresolved Name	K	W285	S.66026	Sarawak, Malaysia	CRX2091658	CNCB
Nothocnide_repanda	TPL	Accepted Name	K	W288	K003631711	Indonesia	CRX2091659	CNCB
Nothocnide_sp	APW	–	K	W289	7178	Indonesia	CRX2091661	CNCB
Nothocnide_sp	APW	–	K	W290	88831	Sabah, Malaysia	CRX2091662	CNCB
Nothocnide_sp	APW	–	K	W282	23585		CRX2091660	CNCB
Obetia_aldabrensis	TPL	Unresolved Name	K	W291	1358	Aldabra, Seychelles	CRX2091663	CNCB
Obetia_radula	TPL	Accepted Name	K	W292	326	Tanzania	CRX2091664	CNCB
Obetia_radula	TPL	Accepted Name	K	W294	26424	Tanzania	CRX2091665	CNCB
Oreocnide_boniana	FOC	–	KUN	O38	16CS14143	Yunnan, China	CRX2091666	CNCB
Oreocnide_frutescens_subsp_frutescens	FOC	–	E	W100	1348	Bhutan	CRX2091667	CNCB
Oreocnide_frutescens_subsp_frutescens	FOC	–	E	W104	3529	Nepal	CRX2091668	CNCB
Oreocnide_frutescens_subsp_frutescens	FOC	–	K	W147	12334	China	CRX2091669	CNCB
Oreocnide_integrifolia	FOC	–	K	W297	AM154	Viet Nam	CRX2091670	CNCB
Oreocnide_integrifolia	FOC	–	K	W299	46215	Thailand	CRX2091671	CNCB
Oreocnide_kwangsiensis	FOC	–	KUN	O54	YangXF0025	Guangxi, China	CRX2091672	CNCB
Oreocnide_kwangsiensis	FOC	–	K	W300	609	Guizhou, China	CRX2091673	CNCB
Oreocnide_obovata_var_paradoxa	FOC	–	KUN	O6	WuZY-09480	Guangxi, China	CRX2091674	CNCB
Oreocnide_pedunculata	FOC	–	KUN	O30	WuZY2012485	Taiwan, China	CRX2091675	CNCB
Oreocnide_pedunculata	FOC	–	KUN	O31	WuZY2012495	Taiwan, China	CRX2091676	CNCB
Oreocnide_pedunculata	FOC	–	K	W301	8121	Japan	CRX2091677	CNCB
Oreocnide_pedunculata	FOC	–	K	W302	5021	Japan	CRX2091678	CNCB
Oreocnide_rubescens	FOC	–	K	W312	10131	Papua New Guinea	CRX2091679	CNCB
Oreocnide_rubescens	FOC	–	K	W320	Coode 5808	Sulawesi, Indonesia	CRX2091680	CNCB
Oreocnide_rubescens	FOC	–	K	W323	TCW3586	Indonesia	CRX2091681	CNCB
Oreocnide_rubescens	FOC	–	K	W331	489560	Sumatra, Indonesia	CRX2091682	CNCB
Oreocnide_serrulata	FOC	–	KUN	O39	GBOWS0138	Yunnan, China	CRX2091683	CNCB
Oreocnide_serrulata	FOC	–	K	W337	4856	Viet Nam	CRX2091684	CNCB
Oreocnide_tonkinensis	FOC	–	KUN	O37	GBOWS0842	Yunnan, China	CRX2091685	CNCB
Oreocnide_tonkinensis	FOC	–	K	W339	20113	Hainan, China	CRX2091686	CNCB
Oreocnide_trinervis	FOC	–	K	W341	18319	Philippines	CRX2091687	CNCB
Oreocnide_trinervis	FOC	–	K	W342	21757	Philippines	CRX2091688	CNCB
Oreocnide_trinervis	FOC	–	TAI	O20	25483	Taiwan, China	CRX1250806	CNCB
Oreocnide_trinervis	FOC	–	K	W354	641	Borneo Island	CRX2091689	CNCB
Parietaria_aff_judaica			KUN	Pa10	P3	Canary Islands, Spain	CRX2091690	CNCB
Parietaria_debilis	TPL	Accepted Name	K	Pa5	K000036524	Bolivia	CRX2091691	CNCB
Parietaria_floridana	TPL	Accepted Name	FLAS	W163	FLAS233535	Florida, USA	CRX2091692	CNCB
Parietaria_judaica	TPL	Accepted Name	LISE	BPTPS122	96443	Portugal	NC066035, ON644431	NCBI
Parietaria_sp	TPL	–	LISE	BPTPS063	96390	Portugal	NC066016, ON644430	NCBI
Parietaria_micrantha	FOC	–	KUN	Pa1	WuZY-10373	Yunnan, China	CRX1250807	CNCB
Parietaria_praetermissa	TPL	Accepted Name	FLAS	W169	FLAS214248	Florida, USA	CRX2091693	CNCB
Parietaria_sp	APW	–	KUN	Pa9	Q3	Canary Islands, Spain	CRX2091694	CNCB
Pellionia_heteroloba	FOC	–	KUN	GLGE12003	GLGE12003	Yunnan, China	CRX2091695	CNCB
Pellionia_macrophylla	FOC	–	KUN	Pe10	GBOWS1374	Yunnan, China	CRX2091696	CNCB
Pellionia_paucidentata	FOC	–	KUN	Pe11	GBOWS0163	Yunnan, China	CRX2091697	CNCB
Pellionia_radicans	FOC	–	KUN	Pe20	WuZY2012479	Taiwan, China	CRX1250808	CNCB
Pellionia_repens	FOC	–	KUN	Pe4	WuZY-09159	Yunnan, China	CRX2091698	CNCB
Pellionia_repens	FOC	–	K		90/74	Thailand	ERR5034937	ENA
Pellionia_scabra	FOC	–		MCC20210902YX	MCC20210902YX	Guizhou, China	SRR17177970	NCBI
Pouzolzia_zeylanica	TPL	Unresolved Name	NY	KIB_135803_P005_WC02	HN-NY1020	Vietnam	CRX2091699	CNCB
Phenax_angustifolius	TPL	Accepted Name	K	W360	K003634338	Panama	CRX2091700	CNCB
Phenax_ballotifolius	TPL	Synonym	E	W59	272	Bolivia	CRX2091701	CNCB
Phenax_madagascariensis	TPL	Accepted Name	K	W361	K003634231	Madagascar	CRX2091704	CNCB
Phenax_madagascariensis	TPL	Accepted Name	K	Ph1	K003634234	Madagascar	CRX2091702	CNCB
Phenax_madagascariensis	TPL	Accepted Name	K	Ph9	20224	Madagascar	CRX2091703	CNCB
Phenax_mexicanus	TPL	Accepted Name	K	W362	K003634235	Costa Rica	CRX2091705	CNCB
Phenax_mexicanus	TPL	Accepted Name	K	W363	247	Costa Rica	CRX1250804	CNCB
Phenax_rugosus	TPL	Accepted Name	K		18048		ERR5034685	ENA
Phenax_sp	APW	–	K	W357	13382		CRX2091706	CNCB
Phenax_sp	APW	–	K	W358	7531	Uruguay	CRX2091707	CNCB
Pilea_alpina	TPL	Unresolved Name	K	W118	8482	Dominican Republic	CRX2091708	CNCB
Pilea_angulata_subsp_angulata	FOC	–	KUN	S12777	11CS3696	Yunnan, China	CRX2091710	CNCB
Pilea_angulata_subsp_angulata	FOC	–	KUN	GLGE13670	GLGE13670	Yunnan, China	CRX2091709	CNCB
Pilea_auricularis	FOC	–		S13259	GMT02-12-1022		CRX2091711	CNCB
Pilea_auriculata	TPL	Accepted Name	K	W119	9998	Central America	CRX2091712	CNCB
Pilea_bemarivensis	TPL	Accepted Name	KUN	P91	15CS10826	Madagascar	CRX2091713	CNCB
Pilea_bracteosa	FOC	–	KUN	S04409	ZhongY065	Xizang, China	CRX2091714	CNCB
Pilea_cadierei	FOC	–					NC054343, —	NCBI
Pilea_cavaleriei_subsp_cavaleriei	FOC	–					NC057226, —	NCBI
Pilea_cavernicola	Monro et al. (2012)	–					OP921230, —	NCBI
Pilea_corona	TPL	Accepted Name	K	W120	4211	Panama	CRX2091715	CNCB
Pilea_danxiaensis	Fu et al. (2022b).	–	SYS	XNY205	17556	Guangdong, China	ON496932, ON557625	NCBI
Pilea_erosa	TPL	Unresolved Name	K	W121	8481	Dominican Republic	CRX2091716	CNCB
Pilea_gyrophylla	TPL	Unresolved Name	K	W151	3098		CRX2091717	CNCB
Pilea_hexagona	FOC	–	KUN	P43	WuZY-10188	Yunnan, China	CRX2091718	CNCB
Pilea_hilliana	FOC	–	KUN	GLGE141473	GLGE141473	Yunnan, China	CRX2091719	CNCB
Pilea_howelliana_var_howelliana	FOC	–	PE	S12946	GLGE14877	Yunnan, China	CRX2091721	CNCB
Pilea_howelliana_var_howelliana	FOC	–	KUN	S08738	WSLJS753	Yunnan, China	CRX2091720	CNCB
Pilea_longicaulis	TPL	Accepted Name	K		7590		ERR5033667	ENA
Pilea_martini	FOC	–	KUN	S13265	GMT02-14-1019	Yunnan, China	CRX2091722	CNCB
Pilea_microphylla	FOC	–					SRR13023854	NCBI
Pilea_microphylla	FOC	–	KUN	W50	Bruno6-2017	Amazonas, Brazil	CRX2091723	CNCB
Pilea_minguetii	TPL	Unresolved Name	K	W123	8279	Dominican Republic	CRX2091724	CNCB
Pilea_mollis	TPL	Accepted Name		UP200604	UP200604	Baihui Horticultural Base of Guangzhou, China	SRR1302294	NCBI
Pilea_monilifera	FOC	–	KUN	P55	WuZY-09391	Yunnan, China	CRX2091725	CNCB
Pilea_multicellularis	FOC	–	KUN	GLGE141059	GLGE141059	Yunnan, China	CRX2091726	CNCB
Pilea_notata	FOC	–	KUN	P57	GBOWS0641	Yunnan, China	CRX2091727	CNCB
Pilea_nummulariifolia	TPL	Accepted Name	FLAS	W170	FLAS216974	Florida, USA	CRX2091728	CNCB
Pilea_paniculigera	FOC	–	KUN	P58	GBOWS0066	Yunnan, China	CRX2091729	CNCB
Pilea_peperomioides	FOC	–		UP200605	UP200605	Yunnan, China	SRR13021959	NCBI
Pilea_peploides	FOC	–					NC056133, —	NCBI
Pilea_plataniflora	FOC	–					NC056134, —	NCBI
Pilea_plataniflora	FOC	–	KUN	S08739	WSLJS837	Yunnan, China	CRX2091730	CNCB
Pilea_pumila	TPL	Accepted Name					NC054345	NCBI
Pilea_pumila	TPL	Accepted Name	FLAS	W171	FLAS236993	New York, USA	CRX2091731	CNCB
Pilea_serpyllacea	TPL	Synonym		UP200603	UP200603	Flowers and Plants Market of Shuyang, China	NC054340	NCBI
Pilea_setigera	TPL	Unresolved Name	K	W124	8422	Dominican Republic	CRX2091732	CNCB
Pilea_sinocrassifolia	FOC	–	SYS	XNY206	17792	Guangdong, China	ON496933	NCBI
Pilea_sinocrassifolia	FOC	–	IBK	J264	FLF190801-02	Guangxi, China	ON496934	NCBI
Pilea_sp	APW	–		UP200602	UP200602	Flower Expo Garden of Guangzhou, China	SRR13071528	NCBI
Pilea_sp	APW	–	K	W125	7471	Dominican Republic	CRX2091733	CNCB
Pilea_sp	APW	–	K	W127	7484	Dominican Republic	CRX2091734	CNCB
Pilea_sp	APW	–	K	W128	7470	Dominican Republic	CRX2091735	CNCB
Pilea_sp	APW	–	K	W129	7489	Dominican Republic	CRX2091736	CNCB
Pilea_sp	APW	–	K	W130	7486	Dominican Republic	CRX2091737	CNCB
Pilea_sp	APW	–	K	W132	7475	Dominican Republic	CRX2091738	CNCB
Pilea_sp	APW	–	K	W134	7482	Dominican Republic	CRX2091739	CNCB
Pilea_sp	APW	–	K	W135	7483	Dominican Republic	CRX2091740	CNCB
Pilea_sp	APW	–	K	W136	7469	Dominican Republic	CRX2091741	CNCB
Pilea_sp	APW	–	K	W406	66910	Cuba	CRX2091742	CNCB
Pilea_sp	APW	–	K	W409	67979	Cuba	CRX2091743	CNCB
Pilea_sp	APW	–	K	W410	63685	Cuba	CRX2091744	CNCB
Pilea_sp	APW	–	K	W413	Dsc0810	Cuba	CRX2091745	CNCB
Pilea_sp	APW	–	K	W415	Dsc0819	Cuba	CRX2091746	CNCB
Pilea_sp	APW	–	K	W416	40604	Cuba	CRX2091747	CNCB
Pilea_sp	APW	–	K	W417	57017	Cuba	CRX2091748	CNCB
Pilea_sp	APW	–	K	W419	27056	Cuba	CRX2091749	CNCB
Pilea_sp	APW	–	K	W421	Dsc0815	Cuba	CRX2091750	CNCB
Pilea_sp	APW	–	K	W422	53019	Cuba	CRX2091751	CNCB
Pilea_sp	APW	–	K	W423	43536	Cuba	CRX2091752	CNCB
Pilea_sp	APW	–	K	W427	22800	Cuba	CRX2091753	CNCB
Pilea_sp	APW	–	K	W429	69140	Cuba	CRX2091754	CNCB
Pilea_sp	APW	–	K	W431	11730	Cuba	CRX2091755	CNCB
Pilea_sp	APW	–	K	W432	54871	Cuba	CRX2091756	CNCB
Pilea_sp	APW	–	K	W433	64077	Cuba	CRX2091757	CNCB
Pilea_sp	APW	–	K	W434	58890	Cuba	CRX2091758	CNCB
Pilea_sp	APW	–	K	W436	43287	Cuba	CRX2091759	CNCB
Pilea_sp	APW	–	K	W437	47455	Cuba	CRX2091760	CNCB
Pilea_sp	APW	–	K	W438	80109	Cuba	CRX2091761	CNCB
Pilea_sp	TPL	Accepted Name		FMN_131001_P056_WB04			CRX2091762	CNCB
Pilea_subcoriacea	FOC	–	KUN	S04418	WH-2012-0208	Yunnan, China	CRX2091763	CNCB
Pilea_tripartita	TPL	Accepted Name	K	W139	4239	Panama	CRX2091764	CNCB
Pilea_tripartita	TPL	Accepted Name	K	W140	4391	Panama	CRX2091765	CNCB
Pilea_umbrosa_var_obesa	FOC	–	KUN	GLGE141189	GLGE141189	Yunnan, China	CRX2091766	CNCB
Pilea_unciformis	FOC	–	KUN	S06857	13PXD034	Yunnan, China	CRX2091767	CNCB
Pilea_verrucosa_var_verrucosa	FOC	–	KUN	S08740	WSLJS993	Yunnan, China	CRX2091768	CNCB
Pipturus_arborescens	FOC	–	K	Pip10	A.A1248		CRX2091769	CNCB
Pipturus_asper	TPL	Synonym	E	W57	8746	Philippines	CRX2091770	CNCB
Pipturus_asper	TPL	Synonym	E	W58	8489	Philippines	CRX2091771	CNCB
Poikilospermum_cordifolium	TPL	Unresolved Name	K	Poi7	CWL.1	Singapore	CRX2091772	CNCB
Poikilospermum_lanceolatum	FOC	–	KUN	Poi8	12CS4965	Yunnan, China	CRX2091773	CNCB
Poikilospermum_naucleiflorum	FOC	–	K	Poi6	145	Myanmar	CRX2091774	CNCB
Poikilospermum_suaveolens	FOC	–	KUN	Pi2	GBOWS0736	Yunnan, China	CRX2091775	CNCB
Pourouma_cecropiifolia	TPL	Accepted Name	KUN	W53	Bruno4-2017	Amazonas, Brazil	CRX2091776	CNCB
Pourouma_guianensis	TPL	Accepted Name	UFP	Pou8	Bruno2	Pernambuco, Brazil	CRX2091777	CNCB
Pouzolzia_australis	TPL	Unresolved Name	K		1459	Australia	ERR5034277	ENA
Pouzolzia_calophylla	FOC	–	KUN	GLGE141006	GLGE141006	Yunnan, China	CRX2091778	CNCB
Pouzolzia_calophylla	FOC	–	KUN	S08796	14CS9712	Yunnan, China	CRX2091779	CNCB
Pouzolzia_fadenii	TPL	Accepted Name	K		1910		ERR5034968	ENA
Pouzolzia_niveotomentosa	FOC	–	KUN	S12947	GLGE14891	Yunnan, China	CRX2091780	CNCB
Pouzolzia_parasitica	TPL	Accepted Name	K		2904	Tanzania	ERR5034938	ENA
Pouzolzia_rubricaulis	TPL	Accepted Name	K		4390	Philippines	ERR5034939	ENA
Pouzolzia_sanguinea_var_elegans	FOC	–	KUN	S00227	11CS3579	Yunnan, China	CRX2091782	CNCB
Pouzolzia_sanguinea_var_elegans	FOC	–	KUN	Po11	WuZY2012502	Taiwan, China	CRX2091781	CNCB
Pouzolzia_sanguinea_var_sanguinea	FOC	–	KUN	J3870	LiXJ332	Sichuan, China	CRX2091783	CNCB
Pouzolzia_zeylanica_var_microphylla	FOC	–	KUN	S08797	LiXJ827	Sichuan, China	CRX2091784	CNCB
Pouzolzia_zeylanica_var_zeylanica	FOC	–	FLAS	W172	FLAS241699	Florida, USA	CRX2091787	CNCB
Pouzolzia_zeylanica_var_zeylanica	FOC	–	KUN	GLGE12252	GLGE12252	Yunnan, China	CRX2091785	CNCB
Pouzolzia_zeylanica_var_zeylanica	FOC	–	KUN	J2574	GanQL454	Hubei, China	CRX2091786	CNCB
Procris_crenata	FOC	–	KUN	GLGE12241	GLGE12241	Yunnan, China	CRX2091788	CNCB
Procris_crenata	FOC	–	IBK	XZB20180127-10	XZB20180127-10	Guangxi, China	SRR12846062	NCBI
Procris_frutescens	TPL	Unresolved Name	K	Pr5	K003417402	Papua New Guinea	CRX2091789	CNCB
Procris_goepeliana	TPL	Unresolved Name	K	Pr9	K003418898	Fiji	CRX2091790	CNCB
Procris_pedunculata	TPL	Accepted Name	K	Pr10	K003418922	Fiji	CRX2091791	CNCB
Rousselia_humilis	TPL	Accepted Name	K	W141	8274	Dominican Republic	CRX2091792	CNCB
Rousselia_humilis	TPL	Accepted Name	K	W142	7463	Dominican Republic	CRX2091793	CNCB
Rousselia_humilis	TPL	Accepted Name	K	W156	K003805906	Cuba	CRX2091794	CNCB
Sarcochlamys_pulcherrima	FOC	–	KUN	CCS07	liuj-9317	Xizang, China	CRX2091795	CNCB
Sarcochlamys_pulcherrima	FOC	–	KUN	S2	STET2319	Xizang, China	CRX2091797	CNCB
Sarcochlamys_pulcherrima	FOC	–	KUN	S07196	13CS7614	Xizang, China	CRX2091796	CNCB
Soleirolia_soleirolii	TPL	Accepted Name	K	So3	K003805900	UK	CRX2091798	CNCB
Soleirolia_soleirolii	TPL	Accepted Name	KUN	So4	WZY2013	London, UK	CRX2091799	CNCB
Touchardia_latifolia	TPL	Accepted Name	KUN	T2	Jffrey201102	Hawaii, USA	CRX2091800	CNCB
Urera_baccifera	TPL	Accepted Name	K	Ur21	9103	Bolivia	CRX2091801	CNCB
Urera_baccifera	TPL	Accepted Name	K	W155	2479	Planted in KEW	CRX2091802	CNCB
Urera_cameroonensis	TPL	Accepted Name	K	Ur12	2605	Ondo, Nigeria	CRX2091803	CNCB
Urera_capitata	TPL	Accepted Name	K	W143	7608	Bolivia	CRX2091804	CNCB
Urera_caracasana	TPL	Accepted Name	K		6840		ERR4009276	ENA
Urera_cf_cordifolia			K	Ur15	2486	West Africa	CRX2091805	CNCB
Urera_glabra	TPL	Accepted Name	K	Ur17	8701	Hawaii, USA	CRX2091806	CNCB
Urera_hypselodendron	TPL	Accepted Name	K	Ur16	IM86	Sudan	CRX2091807	CNCB
Urera_kaalae	TPL	Accepted Name	NY		2789	Hawaii, USA	ERR7621998	ENA
Urera_oligoloba	TPL	Synonym	K	Ur23	18461	Madagascar	CRX2091808	CNCB
Urera_robusta	TPL	Accepted Name	K	Ur19	5398	Gold Coast, UK	CRX2091809	CNCB
Urera_sandwicensis	TPL	Accepted Name	K		11258	Hawaii, USA	ERR5034276	ENA
Urera_sp	APW	–	KUN	L2	WangH-201001	South Africa	CRX2091810	CNCB
Urera_sp	APW	–	K	W158	6619	Cuba	CRX2091812	CNCB
Urera_sp	APW	–	K	W144	7466	Dominican Republic	CRX2091811	CNCB
Urtica_angustifolia	FOC	–	KUN	J3303	Liuetal432	Heilongjiang, China	CRX2091813	CNCB
Urtica_angustifolia	FOC	–	JXAU	ENC850487	ENC850487	Heilongjiang, China	SRR15253676	NCBI
Urtica_ardens	FOC	–	KUN	GLGE152058	GLGE152058	Yunnan, China	CRX2091814	CNCB
Urtica_ardens	FOC	–	KUN	S12891	GLGE141122	Yunnan, China	CRX2091815	CNCB
Urtica_atrichocaulis	FOC	–	KUN	S11193	YNS0188	Yunnan, China	CRX2091816	CNCB
Urtica_chamaedryoides	TPL	Accepted Name	FLAS	W162	5034	Florida, USA	CRX2091817	CNCB
Urtica_chamaedryoides	TPL	Accepted Name	FLAS	W173	FLAS204629	Florida, USA	CRX2091818	CNCB
Urtica_dioica_subsp_afghanica	FOC	–	KUN	U41	1024	Xinjiang, China	CRX2091819	CNCB
Urtica_dioica_subsp_dioica	FOC	–	KUN	J3	WuZY2013002	London, UK	CRX2091820	CNCB
Urtica_dioica_subsp_dioica	FOC	–	KUN	J5488	YangYP-Q-4177	Xinjiang, China	CRX2091821	CNCB
Urtica_domingensis	TPL	Unresolved Name	K	W145	8540	Dominican Republic	CRX2091822	CNCB
Urtica_fissa	FOC	–		ASXYnxy20210129	ASXYnxy20210129	Guizhou, China	SRR16991884	NCBI
Urtica_hyperborea	FOC	–	KUN	J5455	YangYP-Q-2111	Xizang, China	CRX2091823	CNCB
Urtica_kioviensis	TPL	Accepted Name	K	U24		Slovakia	CRX2091824	CNCB
Urtica_lobatifolia	TPL	Synonym					NC056314, —	NCBI
Urtica_macrorrhiza	TPL	Synonym	KUN	U50	WuZY-10037	Yunnan, China	CRX2091825	CNCB
Urtica_magellanica	TPL	Accepted Name	K	U33	4306	Peru	CRX2091826	CNCB
Urtica_mairei	FOC	–	KUN	J1664	12CS4575	Yunnan, China	CRX2091827	CNCB
Urtica_membranacea	TPL	Accepted Name	LISE	BPTPS046	96375	Portugal	NC066012, ON685368	NCBI
Urtica_membranifolia	TPL	Unresolved Name	KUN	S13031	GLM-102742	Xizang, China	CRX2091828	CNCB
Urtica_morifolia	TPL	Accepted Name	KUN	U200	M2	Canary Islands, Spain	CRX2091829	CNCB
Urtica_pilulifera	TPL	Accepted Name	B	Q20	2221	Spain	CRX2091830	CNCB
Urtica_radicans	TPL	Unresolved Name	K	U21			CRX1250809	CNCB
Urtica_rupestris	TPL	Accepted Name	K	U28	177	Sicilia Island, Italy	CRX2091831	CNCB
Urtica_sp	APW	–	KUN	U19	LL-2011	Melbourne, Australia	CRX2091832	CNCB
Urtica_thunbergiana	FOC	–	KUN	J2498	GanQL168	Hubei, China	CRX2091833	CNCB
Urtica_urens	FOC	–	KUN	U203	U2	Canary Islands, Spain	CRX2091834	CNCB
Urtica_urens	FOC	–	FLAS	W175	FLAS166382	Florida, USA	CRX2091835	CNCB
Urticastrum_decumanum	TPL	Accepted Name	NY	FMN_131001_P064_WH02	Takeuchi & Damas 4409	Papua New Guinea	CRX2091836	CNCB
Zhengyia_shennongensis	Deng et al. (2013)	–	KUN	Zh1	Liuj14656	Hubei, China	CRX2091837	CNCB
Zhengyia_shennongensis	Deng et al. (2013)	–	KUN	Zh5	Liuj14660	Hubei, China	CRX2091839	CNCB
Zhengyia_shennongensis	Deng et al. (2013)	–	KUN	Zh11	Liuj14666	Hubei, China	CRX2091838	CNCB
Outgroups
Aphananthe_aspera	FOC	–	HITBC	YXing887	YXing887	Yunnan, China	MT165906, MT117104	NCBI
Cannabis_sativa	FOC	–	KUN	sd130	sd130	Yunnan, China	MH118118, —	NCBI
Celtis_biondii	FOC	–	KUN	TCM09174	TCM09174	Jiangxi, China	MH118119, —	NCBI
Celtis_tetrandra	FOC	–	HITBC	YXing884	YXing884	Yunnan, China	MT165907, MT117105	NCBI
Chaetachme_aristata	TPL	Accepted Name	HITBC	SAJIT‐001528	SAJIT‐001528	Nairobi, Kenya	MT165908, MT117106	NCBI
Humulus_scandens	FOC	–	KUN	Yi14082	Yi14082	Beijing, China	MH118122, —	NCBI
Pteroceltis_tatarinowii	FOC	–	HITBC	BJ‐002	BJ‐002	Beijing, China	MT165917, MT117111	NCBI
Trema_orientalis	FOC	–	HITBC	YXing886	YXing886	Yunnan, China	MT165918, MT117112	NCBI
Artocarpus_hypargyreus	FOC	–		Li-201904	Li-201904	Guangdong, China	NC057287, —	NCBI
Artocarpus_petelotii	FOC	–	HITBC	XTBG-BRG-10003	XTBG-BRG-10003	Yunnan, China	NC056286, —	NCBI
Broussonetia_kurzii	FOC	–	HAST			Taiwan, China	NC041637, —	NCBI
Broussonetia_luzonica	TPL	Accepted Name	HAST	Chung_2015	Chung_2015	Taiwan, China	MH189566, —	NCBI
Ficus_curtipes	FOC	–	KUN	SWFU-UMFI-3604	SWFU-UMFI-3604	Yunnan, China	NC053833, —	NCBI
Ficus_religiosa	FOC	–	C	Ronsted86	Ronsted86	Planted in Denmark	NC033979, —	NCBI
Ficus_virens	FOC	–	KUN	SWFU-UMFI-3608	SWFU-UMFI-3608	Yunnan, China	NC053832, —	NCBI
Maclura_cochinchinensis	FOC	–		SD552	SD552		NC066228, —	NCBI
Maclura_tricuspidata	FOC	–	SDNU	SD334	SD334	Shandong, China	NC056295, —	NCBI
Morus_alba	FOC	–		2019HSL004	2019HSL004	Yunnan, China	MN102359, —	NCBI
Morus_mongolica	FOC	–				Shaanxi, China	NC025772, —	NCBI
Dryas_drummondii	TPL	Accepted Name	KUN	Yi14344	Yi14344	London, UK	KY419952, —	NCBI
Dryas_octopetala_var_asiatica	FOC	–	KUN	Zhang sd178	Zhang sd178		KY420029, —	NCBI
Prunus_fujianensis	TPL	Accepted Name				China	NC059022, —	NCBI
Prunus_hypoleuca	TPL	Accepted Name				China	NC059027, —	NCBI
Rosa_minutifolia	TPL	Unresolved Name		SAMN08979059	SAMN08979059	USA	NC053550, —	NCBI
Rosa_persica	TPL	Accepted Name					MZ261891, —	NCBI
Rosa_rugosa	FOC	–	IN	IB-90006	IB-90006	Republic of Korea	NC044094, —	NCBI
Rubus_arcticus	TPL	Accepted Name	NEFI	YCL20210620002	YCL20210620002	Heilongjiang, China	NC062417, —	NCBI
Rubus_corchorifolius	FOC	–					NC056942, —	NCBI
Ampelocera_hottlei	TPL	Accepted Name	HITBC	1140908	1140908	USA	MT165903, MT117101	NCBI
Ampelocera_longissima	TPL	Accepted Name	HITBC	2204148	2204148	USA	MT165904, MT117102	NCBI
Holoptelea_integrifolia	TPL	Unresolved Name	HITBC	xyw70	1158595	USA	MT165913, MT117108	NCBI
Phyllostylon_rhamnoides	TPL	Accepted Name	HITBC	1881267	1881267	USA	MT165914, MT117109	NCBI
Ulmus_alata	TPL	Accepted Name	HITBC	DM13781	DM13781	Illinois, USA	MT165919, —	NCBI
Ulmus_parvifolia	FOC	–	HITBC	BJ‐004	BJ‐004	Beijing, China	MT165940, —	NCBI
Zelkova_carpinifolia	TPL	Accepted Name	HITBC	K.H. Rechinger 2058	K.H. Rechinger 2058	Zurich, Switzerland	MT165950, MT117139	NCBI
Zelkova_serrata	FOC	–	HITBC	YXing850	YXing850	Yunnan, China	MT165953, —	NCBI
