# Supplementary material for: A robust phylogenomic framework supports a revised intrafamilial classification of Urticaceae
Source: Plant Divers. 2025 Dec 17;48(2):289–306. doi: 10.1016/j.pld.2025.12.003 (PMC13071455; doi:10.1016/j.pld.2025.12.003)
Supplement: Multimedia component 14 [file mmc14.xlsx]

## Sheet: plastome
Taxa_name	Sequence_length	AT_content	GC_content	A	C	G	T	N
Archiboehmeria_atrata_A1	156172	0.637	0.363	49018	28825	27894	50435	0
Archiboehmeria_atrata_A20	156046	0.636	0.364	48940	28829	27882	50311	84
Archiboehmeria_atrata_Z487	156061	0.637	0.363	48988	28815	27874	50384	0
Astrothalamus_reticulatus_W176	155796	0.639	0.361	49055	28587	27708	50446	0
Astrothalamus_reticulatus_W180	155730	0.639	0.361	49007	28591	27699	50433	0
Astrothalamus_reticulatus_W181	155811	0.638	0.362	49031	28609	27723	50448	0
Australina_pusilla_Au6	152624	0.635	0.365	47794	28307	27409	49114	0
Boehmeria_aspera_W182	154871	0.644	0.356	49119	28063	27101	50588	0
Boehmeria_aspera_W184	154906	0.644	0.356	49129	28071	27108	50598	0
Boehmeria_biloba_W146	159046	0.645	0.355	50651	28723	27777	51895	0
Boehmeria_biloba_W96	158863	0.645	0.355	50567	28705	27758	51833	0
Boehmeria_bullata_W188	154795	0.644	0.356	49109	28056	27090	50540	0
Boehmeria_bullata_W189	154722	0.644	0.356	49120	28012	27069	50521	0
Boehmeria_caudata_W193	154333	0.643	0.357	48902	28058	27093	50280	0
Boehmeria_caudata_W194	154383	0.643	0.357	48932	28054	27091	50306	0
Boehmeria_caudata_W195	154358	0.643	0.357	48918	28052	27095	50293	0
Boehmeria_clidemioides_var_clidemioides_B2	169316	0.646	0.354	54455	30482	29449	54930	0
Boehmeria_clidemioides_var_diffusa_B16	170223	0.645	0.355	54698	30707	29643	55175	0
Boehmeria_conica_liuj153159	164208	0.644	0.356	52376	29667	28816	53349	0
Boehmeria_cylindrica_W197	154719	0.644	0.356	49116	28020	27062	50521	0
Boehmeria_cylindrica_W198	154714	0.644	0.356	49114	28021	27063	50516	0
Boehmeria_cylindrica_W89	154703	0.644	0.356	49118	28016	27060	50509	0
Boehmeria_densiflora_B232	169558	0.647	0.353	54625	30436	29384	55113	0
Boehmeria_densiflora_W199	154539	0.644	0.356	48533	27694	26703	49840	1769
Boehmeria_depauperata_W87	155293	0.64	0.36	49093	28340	27508	50352	0
Boehmeria_dolichostachya_var_dolichostachya_B200	161885	0.643	0.357	51548	29323	28441	52573	0
Boehmeria_excelsa_W83	154149	0.637	0.363	48521	28404	27494	49730	0
Boehmeria_formosana_var_formosana_S01674	159302	0.644	0.356	50766	28789	27948	51799	0
Boehmeria_glomerulifera_B250	164820	0.646	0.354	52909	29572	28733	53606	0
Boehmeria_grandis_W200	154245	0.643	0.357	48889	28009	27069	50278	0
Boehmeria_grandis_W201	154267	0.643	0.357	48894	28017	27071	50285	0
Boehmeria_hamiltoniana_S01676	162017	0.644	0.356	51693	29271	28355	52698	0
Boehmeria_hamiltoniana_W92	164784	0.644	0.356	51210	28983	28130	52119	4342
Boehmeria_heterophylla_var_blumei_W86	153760	0.642	0.358	48662	28036	27018	50044	0
Boehmeria_heterophylla_var_heterophylla_W203	154318	0.643	0.357	48953	28074	27086	50205	0
Boehmeria_heterophylla_var_heterophylla_W205	153747	0.642	0.358	48688	28025	27013	50021	0
Boehmeria_ingjiangensis_Liuj153930	157103	0.644	0.356	49962	28478	27482	51181	0
Boehmeria_jamaicensis_B35	154450	0.642	0.358	48880	28101	27096	50223	150
Boehmeria_japonica_B240	156266	0.643	0.357	49665	28343	27385	50873	0
Boehmeria_kamley_W91	156188	0.644	0.356	49591	28273	27297	51027	0
Boehmeria_lanceolata_W88	161983	0.644	0.356	51672	29274	28350	52687	0
Boehmeria_littoralis_W206	154696	0.644	0.356	49112	28015	27065	50504	0
Boehmeria_longispica_B38	156269	0.643	0.357	49677	28340	27386	50866	0
Boehmeria_macrophylla_var_macrophylla_W208	154841	0.643	0.357	49080	28132	27134	50495	0
Boehmeria_macrophylla_var_macrophylla_W211	164548	0.645	0.355	52549	29663	28815	53521	0
Boehmeria_macrophylla_var_macrophylla_W212	164130	0.645	0.355	52438	29569	28739	53384	0
Boehmeria_malabarica_B5	155146	0.64	0.36	48990	28366	27512	50278	0
Boehmeria_multiflora_W216	154966	0.644	0.356	49180	28095	27111	50580	0
Boehmeria_multiflora_W217	154814	0.644	0.356	49117	28076	27083	50538	0
Boehmeria_nivea_var_nivea_ramie8	156035	0.637	0.363	48984	28812	27879	50360	0
Boehmeria_nivea_var_nivea_ramie9	155959	0.637	0.363	48953	28803	27869	50334	0
Boehmeria_nivea_var_nivea_W160	155806	0.636	0.364	48903	28797	27849	50257	0
Boehmeria_nivea_var_nivea_W218	155806	0.636	0.364	48903	28797	27849	50257	0
Boehmeria_nivea_var_nivea_W219	156035	0.637	0.363	48983	28814	27873	50365	0
Boehmeria_nivea_var_nivea_W84	155809	0.636	0.364	48903	28799	27848	50259	0
Boehmeria_nivea_var_nivea_ZM-1963	156065	0.637	0.363	48986	28814	27883	50382	0
Boehmeria_nivea_var_tenacissima_B181	156036	0.637	0.363	48982	28814	27873	50367	0
Boehmeria_nivea_var_tenacissima_B32	155806	0.636	0.364	48904	28797	27849	50256	0
Boehmeria_pavonii_W222	153307	0.644	0.356	48711	27736	26808	50052	0
Boehmeria_pavonii_W223	153119	0.644	0.356	48626	27715	26769	50009	0
Boehmeria_pavonii_W224	153275	0.644	0.356	48699	27727	26800	50049	0
Boehmeria_pavonii_W93	153207	0.644	0.356	48680	27723	26784	50020	0
Boehmeria_penduliflora_W225	163479	0.645	0.355	52308	29366	28645	53160	0
Boehmeria_pilosiuscula_W226	162804	0.643	0.357	51910	29482	28615	52797	0
Boehmeria_platyphylla_W227	164211	0.645	0.355	52440	29593	28768	53410	0
Boehmeria_platyphylla_W230	164231	0.646	0.354	50204	28047	27443	50936	7601
Boehmeria_platyphylla_W231	161500	0.645	0.355	51623	29076	28215	52586	0
Boehmeria_platyphylla_W232	164379	0.645	0.355	52528	29612	28775	53464	0
Boehmeria_polystachya_S01681	159652	0.644	0.356	50865	28828	28000	51959	0
Boehmeria_pseudotricuspis_B10	159161	0.644	0.356	50684	28777	27952	51748	0
Boehmeria_pseudotricuspis_B12	167770	0.644	0.356	53788	30380	29281	54321	0
Boehmeria_repens_W110	147165	0.645	0.355	46636	26672	25625	48232	0
Boehmeria_sieboldiana_B34	159302	0.644	0.356	50766	28789	27948	51799	0
Boehmeria_sieboldiana_B37	159302	0.644	0.356	50766	28790	27948	51798	0
Boehmeria_silvestrii_B95	170972	0.647	0.353	55105	30718	29664	55485	0
Boehmeria_spicata_B9	171269	0.647	0.353	55201	30752	29674	55642	0
Boehmeria_sp_W234	169088	0.646	0.354	54326	30493	29435	54834	0
Boehmeria_subintegra_W235	154239	0.642	0.358	48876	28115	27082	50166	0
Boehmeria_tomentosa_S01684	160324	0.644	0.356	51160	28944	28095	52125	0
Boehmeria_tricuspis_S01685	156217	0.643	0.357	49647	28336	27371	50863	0
Boehmeria_tricuspis_S08064	156266	0.643	0.357	49664	28344	27385	50873	0
Boehmeria_tsaratananensis_W237	154753	0.643	0.357	49037	28137	27156	50423	0
Boehmeria_tsaratananensis_W238	154762	0.643	0.357	49048	28135	27153	50426	0
Boehmeria_ulmifolia_W112	155002	0.644	0.356	49283	28010	27105	50604	0
Boehmeria_ulmifolia_W241	154946	0.644	0.356	49231	28030	27109	50576	0
Boehmeria_ulmifolia_W242	154756	0.644	0.356	49156	28024	27073	50503	0
Boehmeria_umbrosa_GLGE14989	170919	0.645	0.355	54900	30858	29873	55288	0
Boehmeria_virgata_W244	154793	0.644	0.356	49148	28023	27036	50586	0
Boehmeria_virgata_W246	154526	0.644	0.356	49051	28005	26990	50480	0
Boehmeria_virgata_W247	155092	0.644	0.356	49241	28118	27126	50607	0
Boehmeria_zollingeriana_var_podocarpa_W249	156749	0.642	0.358	49771	28532	27645	50801	0
Boehmeria_zollingeriana_var_zollingeriana_S11259	155166	0.64	0.36	49033	28369	27493	50271	0
Cannabaceae_Aphananthe_aspera_MT165906	157658	0.636	0.364	49383	29227	28143	50905	0
Cannabaceae_Cannabis_sativa_MH118118	153910	0.633	0.367	48105	28724	27712	49369	0
Cannabaceae_Celtis_biondii_MH118119	159001	0.637	0.363	50029	29389	28279	51297	7
Cannabaceae_Celtis_tetrandra_MT165907	158392	0.637	0.363	49747	29355	28205	51085	0
Cannabaceae_Chaetachme_aristata_MT165908	157753	0.639	0.361	49692	29032	27884	51145	0
Cannabaceae_Humulus_scandens_MH118122	153776	0.631	0.369	47822	28863	27850	49241	0
Cannabaceae_Pteroceltis_tatarinowii_MT165917	158376	0.637	0.363	49732	29249	28234	51161	0
Cannabaceae_Trema_orientalis_MT165918	157174	0.637	0.363	49412	29019	28057	50686	0
Cecropia_concolor_W51	153765	0.635	0.365	48004	28598	27596	49567	0
Cecropia_glaziovii_W153	153720	0.634	0.366	47965	28600	27598	49557	0
Cecropia_pachystachya_W55	153654	0.634	0.366	47926	28592	27583	49553	0
Cecropia_purpurascens_W54	153605	0.634	0.366	47908	28585	27570	49542	0
Cecropia_sciadophylla_W52	153529	0.634	0.366	47882	28580	27573	49494	0
Cecropia_sp_W113	153571	0.634	0.366	47926	28584	27569	49492	0
Cecropia_sp_W114	153530	0.634	0.366	47895	28578	27571	49486	0
Chamabainia_cuspidata_C2	154379	0.631	0.369	44004	26565	25473	44885	13452
Coussapoa_contorta_Co2	155786	0.637	0.363	48950	28711	27773	50352	0
Cypholophus_decipiens_Cy24	140890	0.644	0.356	44594	25648	24522	46126	0
Cypholophus_heterophyllus_Cy15	140624	0.642	0.358	44333	25735	24567	45989	0
Cypholophus_heterophyllus_Cy34	140642	0.642	0.358	44327	25745	24570	46000	0
Cypholophus_macrocephalus_Cy4	140779	0.644	0.356	44561	25624	24509	46085	0
Cypholophus_moluccanus_Cy11	140812	0.644	0.356	44598	25581	24492	46141	0
Cypholophus_montanus_Cy31	140793	0.644	0.356	44572	25587	24492	46142	0
Cypholophus_montanus_Cy38	140797	0.644	0.356	44562	25605	24480	46150	0
Cypholophus_sp_Cy3	140699	0.644	0.356	44490	25593	24483	46133	0
Cypholophus_sp_Cy6	140708	0.644	0.356	44544	25617	24496	46051	0
Debregeasia_australis_W250	156057	0.636	0.364	48938	28823	27904	50392	0
Debregeasia_australis_W251	156064	0.636	0.364	48935	28837	27918	50374	0
Debregeasia_elliptica_De83	155901	0.637	0.363	48940	28787	27811	50363	0
Debregeasia_hekouensis_De81	155941	0.637	0.363	48986	28786	27808	50361	0
Debregeasia_hekouensis_De82	155941	0.637	0.363	48986	28786	27808	50361	0
Debregeasia_longifolia_MBD01	155904	0.637	0.363	48946	28754	27802	50402	0
Debregeasia_longifolia_MGD09	155809	0.637	0.363	48915	28753	27793	50348	0
Debregeasia_longifolia_SDS11	155853	0.637	0.363	48946	28745	27802	50360	0
Debregeasia_longifolia_XSJD10	155810	0.637	0.363	48932	28747	27802	50329	0
Debregeasia_orientalis_GLGE141005	155757	0.637	0.363	48890	28775	27795	50297	0
Debregeasia_orientalis_MK05	155939	0.637	0.363	48989	28774	27814	50362	0
Debregeasia_orientalis_ZXD12	155992	0.637	0.363	49004	28788	27817	50383	0
Debregeasia_saeneb_W253	155613	0.637	0.363	48852	28730	27778	50253	0
Debregeasia_saeneb_W254	155603	0.637	0.363	48858	28730	27775	50240	0
Debregeasia_saeneb_W72	155608	0.637	0.363	48851	28730	27778	50249	0
Debregeasia_saeneb_W73	155613	0.637	0.363	48860	28731	27775	50247	0
Debregeasia_saeneb_W74	155615	0.637	0.363	48861	28731	27777	50246	0
Debregeasia_squamata_W68	155985	0.637	0.363	49004	28795	27812	50374	0
Debregeasia_wallichiana_W258	155674	0.637	0.363	48832	28814	27765	50263	0
Debregeasia_wallichiana_W76	155771	0.636	0.364	48854	28851	27821	50245	0
Debregeasia_wallichiana_W79	155588	0.636	0.364	48753	28846	27797	50192	0
Dendrocnide_basirotunda_J2078	152646	0.634	0.366	47750	28378	27478	49040	0
Dendrocnide_meyeniana_D7	152621	0.634	0.366	47676	28417	27511	49017	0
Dendrocnide_sinuata_D1	152650	0.634	0.366	47711	28410	27476	49053	0
Dendrocnide_urentissima_D4	152658	0.634	0.366	47754	28379	27478	49047	0
Didymodoxa_caffra_W265	154653	0.636	0.364	48470	28589	27692	49902	0
Didymodoxa_caffra_W266	154632	0.636	0.364	48458	28588	27694	49892	0
Didymodoxa_caffra_W267	154684	0.636	0.364	48494	28584	27667	49939	0
Discocnide_mexicana_W268	153327	0.635	0.365	47988	28449	27503	49387	0
Droguetia_iners_subsp_urticoides_Dr4	149414	0.631	0.369	46476	28047	27076	47815	0
Droguetia_iners_subsp_urticoides_J2055	150383	0.632	0.368	46896	28138	27145	48204	0
Elatostema_acuminatum_var_acuminatum_S06022	150331	0.638	0.362	47287	27672	26753	48619	0
Elatostema_acuteserratum_E102	150252	0.636	0.364	47162	27766	26894	48430	0
Elatostema_acutitepalum_E100	150486	0.637	0.363	47351	27802	26873	48460	0
Elatostema_albopilosum_E1	150670	0.637	0.363	47442	27805	26886	48537	0
Elatostema_apicicrassum_GLGE141154	150376	0.638	0.362	47381	27680	26788	48527	0
Elatostema_atroviride_S08283	150506	0.636	0.364	47278	27812	26907	48509	0
Elatostema_backeri_E106	153266	0.638	0.362	48148	28227	27314	49577	0
Elatostema_baoshanense_GLGE12148	150268	0.638	0.362	47332	27674	26772	48490	0
Elatostema_brevipedunculatum_GLGE12246	150573	0.635	0.365	47227	27926	26992	48428	0
Elatostema_cuneatum_E25	153692	0.636	0.364	48230	28351	27540	49571	0
Elatostema_cuspidatum_var_cuspidatum_S11309	150601	0.637	0.363	47344	27831	26906	48520	0
Elatostema_cyrtandrifolium_var_cyrtandrifolium_W104	150675	0.637	0.363	47363	27842	26920	48550	0
Elatostema_dissectum_GMT02-03-1069	150367	0.637	0.363	47173	27683	26796	48396	319
Elatostema_ficoides_var_ficoides_E107	150649	0.636	0.364	47349	27869	26900	48531	0
Elatostema_flexuosicaule_S12936	150266	0.638	0.362	47322	27668	26778	48498	0
Elatostema_globosostigmatum_GLGE141139	150256	0.638	0.362	47332	27619	26769	48536	0
Elatostema_gungshanense_GLGE14988	150883	0.637	0.363	47305	27791	26850	48464	473
Elatostema_hookerianum_S12903	150091	0.637	0.363	47163	27716	26826	48386	0
Elatostema_ichangense_E108	150715	0.634	0.366	45712	27044	26176	46481	5302
Elatostema_involucratum_E33	150781	0.636	0.364	47295	27865	26952	48481	188
Elatostema_laevissimum_E36	150244	0.638	0.362	47332	27664	26782	48466	0
Elatostema_longibracteatum_E6	150180	0.635	0.365	46394	27426	26497	47548	2315
Elatostema_macintyrei_E75	150694	0.636	0.364	47384	27839	26945	48526	0
Elatostema_microtrichum_S03155	150344	0.638	0.362	47357	27674	26794	48519	0
Elatostema_monandrum_E43	149598	0.635	0.365	46838	27669	26801	48109	181
Elatostema_monandrum_GLGE13674	150038	0.635	0.365	46525	27570	26712	47752	1479
Elatostema_monandrum_S08284	149323	0.636	0.364	46865	27619	26768	48071	0
Elatostema_monandrum_S13255	149191	0.635	0.365	46783	27615	26772	48021	0
Elatostema_oblongifolium_E109	151222	0.637	0.363	47541	27933	27009	48739	0
Elatostema_obtusum_var_obtusum_S03157	150385	0.636	0.364	47207	27782	26923	48473	0
Elatostema_parvum_var_parvum_E52	151525	0.636	0.364	47583	28004	27077	48861	0
Elatostema_parvum_var_parvum_E53	153082	0.637	0.363	48064	28279	27355	49384	0
Elatostema_parvum_var_parvum_E7	153091	0.637	0.363	48074	28277	27351	49389	0
Elatostema_petelotii_E8	150727	0.634	0.366	44537	26390	25520	45235	9045
Elatostema_platyphyllum_E56	150947	0.635	0.365	44900	26410	25584	45712	8341
Elatostema_polystachyoides_E57	150731	0.634	0.366	45301	26795	25954	46073	6608
Elatostema_pseudoficoides_E105	150873	0.638	0.362	46994	27417	26488	48198	1776
Elatostema_qinzhouense_P1184	150398	0.637	0.363	47286	27778	26878	48456	0
Elatostema_retrohirtum_S08285	150564	0.637	0.363	47335	27824	26897	48508	0
Elatostema_salvinioides_OM913477	152265	0.636	0.364	47839	28138	27268	49020	0
Elatostema_sinense_var_sinense_GLGE12249	152622	0.635	0.365	47028	27853	26918	48386	2437
Elatostema_stewardii_J6711	150673	0.636	0.364	47278	27915	26993	48487	0
Elatostema_strigulosum_S03161	153950	0.636	0.364	48407	28448	27546	49549	0
Elatostema_sublineare_E66	152133	0.635	0.365	47632	28236	27252	49013	0
Elatostema_subtrichotomum_E11	150872	0.634	0.366	44895	26552	25706	45555	8164
Elatostema_tenuicaudatum_var_lasiocladum_GLGE12455	150577	0.632	0.368	44763	26669	25884	45643	7618
Elatostema_tenuicaudatum_var_tenuicaudatum_S03152	150816	0.637	0.363	47413	27858	26952	48593	0
Elatostema_tenuicaudatum_var_tenuicaudatum_S03162	150732	0.636	0.364	47359	27848	26951	48574	0
Elatostema_viridicostatum_GLGE13612	150266	0.638	0.362	47322	27668	26779	48497	0
Forsskaolea_angustifolia_W149	156714	0.639	0.361	49340	28773	27872	50729	0
Forsskaolea_tenacissima_F5	156045	0.639	0.361	49125	28623	27726	50571	0
Forsskaolea_tenacissima_OQ077729	156677	0.638	0.362	49309	28784	27865	50719	0
Gesnouinia_arborea_Ge6	153065	0.637	0.363	47996	28261	27331	49477	0
Gesnouinia_arborea_Ge8	153027	0.637	0.363	47985	28258	27330	49454	0
Gesnouinia_arborea_W148	153054	0.637	0.363	48001	28261	27327	49465	0
Gibbsia_sp_W270	156233	0.64	0.36	49345	28578	27687	50623	0
Gibbsia_sp_W272	156247	0.64	0.36	49360	28570	27684	50633	0
Gibbsia_sp_W273	156220	0.64	0.36	49348	28562	27684	50626	0
Girardinia_bullosa_A1	152388	0.631	0.369	47471	28619	27685	48613	0
Girardinia_bullosa_A2	152262	0.631	0.369	47478	28578	27638	48568	0
Girardinia_diversifolia_subsp_diversifolia_G56	152979	0.63	0.37	47601	28707	27839	48832	0
Girardinia_diversifolia_subsp_diversifolia_G61	152818	0.63	0.37	47560	28677	27805	48776	0
Girardinia_diversifolia_subsp_suborbiculata_G15	152894	0.631	0.369	47567	28689	27797	48841	0
Girardinia_diversifolia_subsp_suborbiculata_G51	152894	0.631	0.369	47567	28689	27797	48841	0
Girardinia_diversifolia_subsp_suborbiculata_G53	152894	0.631	0.369	47567	28688	27797	48842	0
Girardinia_diversifolia_subsp_triloba_G19	152874	0.63	0.37	47574	28685	27819	48796	0
Girardinia_diversifolia_subsp_triloba_G30	152874	0.63	0.37	47576	28683	27820	48795	0
Gonostegia_hirta_S03492	159129	0.643	0.357	50100	28427	27592	50986	2024
Gonostegia_neurocarpa_Go2	159181	0.641	0.359	50563	28998	28163	51457	0
Gonostegia_parvifolia_Go1	159086	0.641	0.359	50524	28984	28150	51428	0
Gyrotaenia_microcarpa_Gy5	153911	0.634	0.366	48211	28575	27687	49438	0
Gyrotaenia_myriocarpa_W115	153979	0.635	0.365	48253	28561	27682	49483	0
Hemistylus_odontophylla_W275	153652	0.64	0.36	48464	28127	27227	49834	0
Hesperocnide_tenella_W277	146842	0.636	0.364	46182	27196	26212	47252	0
Hesperocnide_tenella_W61	146864	0.636	0.364	46190	27200	26212	47262	0
Laportea_aestuans_L30	153521	0.634	0.366	48253	28528	27663	49077	0
Laportea_aestuans_W166	153521	0.634	0.366	48253	28528	27663	49077	0
Laportea_bulbifera_GLGE14842	149436	0.633	0.367	46668	27929	26941	47898	0
Laportea_bulbifera_S12787	149320	0.632	0.368	46522	27963	27043	47792	0
Laportea_canadensis_W167	150253	0.632	0.368	46827	28132	27164	48130	0
Laportea_cuspidata_L27	149149	0.631	0.369	46392	27985	27094	47678	0
Laportea_cuspidata_S11822	149166	0.631	0.369	46393	27992	27094	47687	0
Laportea_decumana_L15	151855	0.633	0.367	47394	28341	27444	48676	0
Laportea_medogensis_GLGE141037	150196	0.633	0.367	46923	28067	27016	48190	0
Laportea_mooreana_L12	150827	0.632	0.368	47071	28126	27311	48319	0
Laportea_ovalifolia_L14	153659	0.634	0.366	48258	28559	27642	49200	0
Lecanthus_peduncularis_J2072	151469	0.633	0.367	47395	28198	27330	48546	0
Lecanthus_peduncularis_Le8	150881	0.634	0.366	47257	28042	27134	48448	0
Leucosyke_candidissima_W82	155961	0.638	0.362	49098	28655	27801	50407	0
Leucosyke_capitellata_Leu7	155995	0.639	0.361	49147	28625	27758	50465	0
Leucosyke_quadrinervia_E103	156085	0.639	0.361	49188	28635	27778	50484	0
Maoutia_puya_M5	156511	0.64	0.36	49491	28595	27728	50697	0
Maoutia_setosa_M3	156341	0.64	0.36	49450	28537	27682	50672	0
Moraceae_Artocarpus_hypargyreus_NC057287	160952	0.642	0.358	50942	29296	28319	52395	0
Moraceae_Artocarpus_petelotii_NC056286	161009	0.642	0.358	50967	29296	28326	52420	0
Moraceae_Broussonetia_kurzii_NC041637	162170	0.643	0.357	51488	29440	28395	52847	0
Moraceae_Broussonetia_luzonica_MH189566	162594	0.643	0.357	51653	29526	28459	52956	0
Moraceae_Ficus_curtipes_NC053833	160772	0.641	0.359	50953	29300	28364	52155	0
Moraceae_Ficus_religiosa_NC033979	160627	0.641	0.359	50884	29276	28340	52127	0
Moraceae_Ficus_virens_NC053832	162798	0.642	0.358	51738	29590	28707	52763	0
Moraceae_Maclura_cochinchinensis_NC066228	161295	0.639	0.361	50863	29659	28582	52191	0
Moraceae_Maclura_tricuspidata_NC056295	161348	0.639	0.361	50889	29628	28564	52267	0
Moraceae_Morus_alba_var_alba_MN102359	159290	0.638	0.362	50165	29299	28293	51533	0
Moraceae_Morus_mongolica_NC025772	158459	0.637	0.363	49734	29261	28250	51214	0
Musanga_cecropioides_W154	155948	0.636	0.364	48930	28887	27873	50258	0
Myrianthus_arboreus_Myr5	158847	0.636	0.364	49153	28971	27947	50439	2337
Myrianthus_holstii_Myr7	96156	0.613	0.387	28998	19019	18194	29945	0
Myrianthus_serratus_Myr6	158657	0.637	0.363	49212	29002	27941	50541	1961
Myriocarpa_obovata_W117	154035	0.635	0.365	48303	28601	27681	49450	0
Myriocarpa_stipitata_My3	153720	0.635	0.365	48210	28520	27586	49404	0
Myriocarpa_stipitata_My6	153954	0.635	0.365	48102	28476	27559	49215	602
Myriocarpa_stipitata_W150	153729	0.635	0.365	48156	28551	27615	49407	0
Nanocnide_japonica_N3	145970	0.634	0.366	45594	27206	26283	46887	0
Nanocnide_lobata_N5	145419	0.634	0.366	45432	27151	26128	46708	0
Nanocnide_lobata_N6	145419	0.634	0.366	45432	27151	26128	46708	0
Nanocnide_pilosa_N13	145302	0.634	0.366	45400	27114	26107	46681	0
Neodistemon_indicus_W63	153579	0.639	0.361	48325	28182	27263	49809	0
Neraudia_angulata_Ne5	153101	0.637	0.363	47769	28077	27150	49201	904
Neraudia_kauaiensis_Ne2	153094	0.635	0.365	45191	26885	25871	46546	8601
Neraudia_sericea_Ne1	152880	0.637	0.363	47999	28212	27271	49398	0
Nothocnide_melastomatifolia_No1	154066	0.638	0.362	48463	28384	27397	49822	0
Nothocnide_mollissima_No2	154057	0.638	0.362	48478	28350	27417	49812	0
Nothocnide_mollissima_W285	153996	0.638	0.362	48445	28350	27411	49790	0
Nothocnide_repanda_W288	154218	0.638	0.362	48547	28384	27426	49861	0
Nothocnide_sp_W282	154041	0.638	0.362	48470	28352	27413	49806	0
Nothocnide_sp_W289	154098	0.638	0.362	48545	28323	27384	49846	0
Nothocnide_sp_W290	154042	0.638	0.362	48472	28352	27410	49808	0
Obetia_aldabrensis_W291	153239	0.632	0.368	47799	28678	27697	49065	0
Obetia_radula_W292	153292	0.633	0.367	47527	28459	27489	48776	1041
Obetia_radula_W294	153258	0.632	0.368	46916	28131	27164	48208	2839
Oreocnide_boniana_O38	157015	0.637	0.363	49282	29019	27976	50738	0
Oreocnide_frutescens_subsp_frutescens_W100	157021	0.637	0.363	49268	29029	27977	50747	0
Oreocnide_frutescens_subsp_frutescens_W104	156954	0.637	0.363	49242	29024	27972	50716	0
Oreocnide_frutescens_subsp_frutescens_W147	156955	0.637	0.363	49252	29020	27969	50714	0
Oreocnide_integrifolia_W297	157101	0.637	0.363	49310	29020	27984	50787	0
Oreocnide_integrifolia_W299	157053	0.637	0.363	49280	29023	27984	50766	0
Oreocnide_kwangsiensis_O54	156956	0.637	0.363	49237	29024	27974	50721	0
Oreocnide_kwangsiensis_W300	156962	0.637	0.363	49244	29015	27974	50729	0
Oreocnide_obovata_var_paradoxa_O6	156986	0.637	0.363	49254	29029	27968	50735	0
Oreocnide_pedunculata_O30	157083	0.638	0.362	49359	28963	27926	50835	0
Oreocnide_pedunculata_O31	157145	0.638	0.362	49374	28971	27929	50871	0
Oreocnide_pedunculata_W301	157047	0.638	0.362	49334	28959	27902	50852	0
Oreocnide_pedunculata_W302	157260	0.638	0.362	49429	28989	27933	50909	0
Oreocnide_rubescens_W312	157180	0.637	0.363	49355	29014	27986	50825	0
Oreocnide_rubescens_W320	157219	0.637	0.363	49361	29026	27976	50856	0
Oreocnide_rubescens_W323	157039	0.637	0.363	49314	28999	27965	50761	0
Oreocnide_rubescens_W331	156826	0.637	0.363	49196	29005	27972	50653	0
Oreocnide_serrulata_O39	157015	0.637	0.363	49285	29016	27976	50738	0
Oreocnide_serrulata_W337	157037	0.637	0.363	49278	29017	27978	50731	33
Oreocnide_tonkinensis_O37	156984	0.637	0.363	49270	29017	27968	50729	0
Oreocnide_tonkinensis_W339	156924	0.637	0.363	49199	29016	27981	50681	47
Oreocnide_trinervis_O20	156971	0.637	0.363	49245	29023	27972	50731	0
Oreocnide_trinervis_W341	156772	0.637	0.363	49192	28973	27949	50658	0
Oreocnide_trinervis_W342	156736	0.637	0.363	49181	28967	27933	50655	0
Oreocnide_trinervis_W354	156729	0.637	0.363	49162	28980	27953	50634	0
Parietaria_aff_judaica_Pa10	152688	0.637	0.363	47879	28231	27191	49387	0
Parietaria_debilis_Pa5	153372	0.637	0.363	48096	28324	27313	49639	0
Parietaria_floridana_W163	153538	0.638	0.362	48238	28316	27276	49708	0
Parietaria_judaica_BPTPS122	152689	0.637	0.363	47883	28228	27186	49392	0
Parietaria_sp_BPTPS063	152689	0.637	0.363	47884	28227	27185	49393	0
Parietaria_micrantha_Pa1	152988	0.638	0.362	48031	28295	27154	49508	0
Parietaria_praetermissa_W169	153573	0.638	0.362	47797	27998	26970	49236	1572
Parietaria_sp_Pa9	153096	0.638	0.362	48093	28266	27155	49582	0
Pellionia_heteroloba_GLGE12003	154467	0.635	0.365	47675	28275	27457	49121	1939
Pellionia_macrophylla_Pe1	156812	0.635	0.365	49034	29007	28138	50493	140
Pellionia_paucidentata_Pe11	154385	0.636	0.364	48352	28533	27699	49801	0
Pellionia_radicans_Pe20	159723	0.632	0.368	49819	29677	28977	51105	145
Pellionia_repens_Pe4	154704	0.634	0.366	48384	28687	27883	49750	0
Pellionia_scabra_MCC20210902YX	153220	0.636	0.364	47999	28313	27484	49424	0
Phenax_angustifolius_W360	154085	0.637	0.363	48381	28373	27517	49814	0
Phenax_ballotifolius_W59	154025	0.637	0.363	48382	28352	27510	49781	0
Phenax_madagascariensis_Ph1	154040	0.639	0.361	48574	28190	27386	49890	0
Phenax_madagascariensis_Ph9	154040	0.639	0.361	48572	28191	27388	49889	0
Phenax_madagascariensis_W361	154040	0.639	0.361	48574	28190	27386	49890	0
Phenax_mexicanus_W362	155107	0.635	0.365	48608	28638	27911	49950	0
Phenax_mexicanus_W363	155198	0.641	0.359	47171	27120	26405	48506	5996
Phenax_sp_W357	154063	0.637	0.363	48453	28321	27588	49701	0
Phenax_sp_W358	154061	0.637	0.363	48452	28321	27588	49700	0
Pilea_alpina_W118	150458	0.634	0.366	44799	26587	25662	45893	7517
Pilea_angulata_subsp_angulata_GLGE13670	150895	0.634	0.366	47133	28035	27231	48496	0
Pilea_angulata_subsp_angulata_S12777	151280	0.634	0.366	47272	28111	27285	48612	0
Pilea_auricularis_S13259	151349	0.637	0.363	47558	27954	26989	48848	0
Pilea_auriculata_W119	151465	0.637	0.363	47574	27949	27058	48884	0
Pilea_bemarivensis_P91	151044	0.633	0.367	47260	28177	27204	48403	0
Pilea_bracteosa_S04409	151640	0.637	0.363	47633	28012	27082	48913	0
Pilea_cadierei_NC054343	152245	0.633	0.367	47531	28364	27511	48839	0
Pilea_cavaleriei_NC057226	151557	0.633	0.367	47355	28294	27357	48551	0
Pilea_cavernicola_OP921230	152343	0.634	0.366	47648	28352	27357	48986	0
Pilea_corona_W120	150140	0.633	0.367	46925	28046	27091	48078	0
Pilea_danxiaensis_XNY205	151857	0.633	0.367	47485	28372	27331	48669	0
Pilea_erosa_W121	150041	0.634	0.366	47040	27904	26970	48127	0
Pilea_gyrophylla_W151	151210	0.633	0.367	47258	28231	27249	48472	0
Pilea_hexagona_P43	151774	0.637	0.363	47688	28030	27055	49001	0
Pilea_hilliana_GLGE141473	152297	0.634	0.366	47646	28391	27402	48858	0
Pilea_howelliana_var_howelliana_S08738	151208	0.637	0.363	47544	27925	26988	48751	0
Pilea_howelliana_var_howelliana_S12946	151081	0.637	0.363	47490	27903	26989	48699	0
Pilea_martini_S13265	151353	0.637	0.363	47567	27950	26991	48845	0
Pilea_microphylla_NC054344	150019	0.634	0.366	47020	27897	27025	48077	0
Pilea_microphylla_W50	150023	0.634	0.366	46999	27902	27012	48110	0
Pilea_minguetii_W123	143867	0.635	0.365	45040	26776	25737	46314	0
Pilea_mollis_UP200604	150587	0.633	0.367	47075	28128	27168	48216	0
Pilea_monilifera_P55	151547	0.637	0.363	47645	27967	27024	48911	0
Pilea_multicellularis_GLGE141059	151474	0.637	0.363	47648	27943	27008	48875	0
Pilea_notata_P57	151799	0.631	0.369	45004	27114	26325	46214	7142
Pilea_nummulariifolia_W170	150791	0.633	0.367	47154	28159	27179	48299	0
Pilea_paniculigera_P58	151236	0.633	0.367	47302	28218	27233	48483	0
Pilea_peperomioides_UP200605	152327	0.637	0.363	47868	28194	27175	49090	0
Pilea_peploides_NC056133	150924	0.633	0.367	47203	28177	27162	48382	0
Pilea_plataniflora_NC056134	152143	0.636	0.364	47841	28152	27156	48994	0
Pilea_plataniflora_S08739	152131	0.637	0.363	47831	28134	27157	49009	0
Pilea_pumila_NC054345	152036	0.638	0.362	47803	28033	27067	49133	0
Pilea_pumila_W171	152306	0.637	0.363	47826	28125	27219	49136	0
Pilea_serpyllacea_UP200603	150398	0.636	0.364	47230	27866	26887	48415	0
Pilea_setigera_W124	150419	0.633	0.367	45562	27253	26304	46699	4601
Pilea_sinocrassifolia_J264	151607	0.633	0.367	47401	28279	27332	48595	0
Pilea_sinocrassifolia_XNY206	151462	0.633	0.367	47398	28258	27330	48476	0
Pilea_sp_UP200602	151210	0.633	0.367	47258	28231	27249	48472	0
Pilea_sp_W125	150123	0.634	0.366	47064	27918	26981	48160	0
Pilea_sp_W127	150540	0.635	0.365	45459	26919	26004	46549	5609
Pilea_sp_W128	150737	0.634	0.366	45568	27067	26166	46756	5180
Pilea_sp_W129	150568	0.634	0.366	45466	27043	26053	46602	5404
Pilea_sp_W130	149973	0.634	0.366	46986	27881	26984	48122	0
Pilea_sp_W132	143657	0.634	0.366	44955	26832	25712	46158	0
Pilea_sp_W134	150668	0.634	0.366	47137	28100	27108	48323	0
Pilea_sp_W135	143877	0.635	0.365	45046	26778	25735	46318	0
Pilea_sp_W136	143690	0.634	0.366	44950	26833	25722	46185	0
Pilea_sp_W406	151251	0.634	0.366	47341	28177	27255	48478	0
Pilea_sp_W409	143726	0.634	0.366	44952	26826	25736	46212	0
Pilea_sp_W410	143555	0.634	0.366	44917	26793	25707	46138	0
Pilea_sp_W413	150302	0.634	0.366	47071	27960	27093	48178	0
Pilea_sp_W415	151921	0.631	0.369	44686	26792	26025	45653	8765
Pilea_sp_W416	149904	0.634	0.366	46980	27847	27015	48062	0
Pilea_sp_W417	143981	0.635	0.365	45102	26791	25764	46324	0
Pilea_sp_W419	150704	0.634	0.366	47157	28099	27105	48343	0
Pilea_sp_W421	150051	0.634	0.366	47056	27883	26990	48122	0
Pilea_sp_W422	143890	0.636	0.364	45109	26703	25688	46390	0
Pilea_sp_W423	143874	0.635	0.365	45047	26775	25728	46324	0
Pilea_sp_W427	150333	0.634	0.366	47084	27948	27101	48200	0
Pilea_sp_W429	143150	0.635	0.365	44765	26702	25587	46096	0
Pilea_sp_W431	150294	0.634	0.366	47045	27969	27080	48200	0
Pilea_sp_W432	149877	0.634	0.366	46780	27768	26901	47885	543
Pilea_sp_W433	151163	0.633	0.367	47277	28200	27238	48448	0
Pilea_sp_W434	151319	0.634	0.366	47370	28197	27257	48495	0
Pilea_sp_W436	150308	0.634	0.366	47067	27967	27083	48191	0
Pilea_sp_W437	150406	0.634	0.366	47120	27953	27112	48221	0
Pilea_sp_W438	150982	0.634	0.366	47298	28098	27183	48403	0
Pilea_subcoriacea_S04418	152342	0.634	0.366	47669	28386	27414	48873	0
Pilea_tripartita_W139	151672	0.637	0.363	47657	27974	27081	48960	0
Pilea_tripartita_W140	151674	0.637	0.363	47657	27974	27083	48960	0
Pilea_umbrosa_var_obesa_GLGE141189	150662	0.629	0.371	43274	26277	25357	44139	11615
Pilea_unciformis_S06857	151343	0.638	0.362	47667	27886	26899	48891	0
Pilea_verrucosa_var_verrucosa_S08740	152316	0.634	0.366	47661	28390	27412	48853	0
Pipturus_arborescens_Pip10	154070	0.638	0.362	48450	28397	27415	49808	0
Pipturus_asper_W57	153978	0.638	0.362	48454	28356	27373	49795	0
Pipturus_asper_W58	153971	0.638	0.362	48448	28357	27371	49795	0
Poikilospermum_cordifolium_Poi7	153801	0.632	0.368	47923	28795	27865	49218	0
Poikilospermum_lanceolatum_Poi8	153879	0.632	0.368	47964	28812	27879	49224	0
Poikilospermum_naucleiflorum_Poi6	153782	0.631	0.369	47909	28799	27878	49196	0
Poikilospermum_suaveolens_Pi2	153855	0.631	0.369	47801	28766	27820	49028	440
Pourouma_cecropiifolia_W53	156972	0.638	0.362	49381	28946	27940	50705	0
Pourouma_guianensis_Pou8	156993	0.638	0.362	49364	28946	27934	50749	0
Pouzolzia_calophylla_GLGE141006	153621	0.637	0.363	48255	28383	27439	49544	0
Pouzolzia_calophylla_S08796	153711	0.637	0.363	48282	28400	27457	49572	0
Pouzolzia_niveotomentosa_S12947	155929	0.638	0.362	49039	28686	27812	50392	0
Pouzolzia_sanguinea_var_elegans_Po11	153716	0.637	0.363	48269	28417	27453	49577	0
Pouzolzia_sanguinea_var_elegans_S00227	153751	0.637	0.363	48269	28406	27466	49610	0
Pouzolzia_sanguinea_var_sanguinea_J3870	153756	0.637	0.363	48279	28414	27462	49601	0
Pouzolzia_zeylanica_var_microphylla_S08797	153429	0.639	0.361	48304	28153	27254	49718	0
Pouzolzia_zeylanica_var_zeylanica_GLGE12252	153353	0.638	0.362	46613	27306	26256	47798	5380
Pouzolzia_zeylanica_var_zeylanica_J2574	153430	0.639	0.361	48301	28151	27258	49720	0
Pouzolzia_zeylanica_var_zeylanica_W172	153399	0.639	0.361	48284	28134	27213	49768	0
Procris_crenata_GLGE12241	152644	0.632	0.368	44446	26790	26022	46196	9190
Procris_crenata_XZB20180127-10	154124	0.635	0.365	48228	28582	27716	49598	0
Procris_frutescens_Pr5	153824	0.635	0.365	48122	28499	27664	49539	0
Procris_goepeliana_Pr9	154216	0.634	0.366	48239	28663	27784	49530	0
Procris_pedunculata_Pr10	154129	0.635	0.365	48248	28529	27719	49633	0
Rosaceae_Dryas_drummondii_KY419952	131669	0.647	0.353	41965	23599	22849	43200	56
Rosaceae_Dryas_octopetala_var_asiatica_KY420029	132245	0.648	0.352	42231	23661	22921	43409	23
Rosaceae_Prunus_fujianensis_NC059022	158972	0.634	0.366	49619	29708	28510	51135	0
Rosaceae_Prunus_hypoleuca_NC059027	158873	0.634	0.366	49597	29686	28485	51105	0
Rosaceae_Rosa_minutifolia_NC053550	157396	0.628	0.372	48815	29816	28747	50018	0
Rosaceae_Rosa_persica_MZ261891	156807	0.628	0.372	48602	29689	28657	49859	0
Rosaceae_Rosa_rugosa_NC044094	156999	0.628	0.372	48687	29736	28688	49888	0
Rosaceae_Rubus_arcticus_NC062417	156668	0.628	0.372	48629	29653	28586	49800	0
Rosaceae_Rubus_corchorifolius_NC056942	155526	0.63	0.37	48354	29369	28253	49550	0
Rousselia_humilis_W141	153304	0.64	0.36	48370	28074	27158	49702	0
Rousselia_humilis_W142	153301	0.64	0.36	48369	28076	27155	49701	0
Rousselia_humilis_W156	153272	0.64	0.36	48370	28068	27153	49681	0
Sarcochlamys_pulcherrima_CCS07	156242	0.641	0.359	49366	28537	27606	50733	0
Sarcochlamys_pulcherrima_S07196	156242	0.641	0.359	49366	28537	27606	50733	0
Sarcochlamys_pulcherrima_S2	156242	0.641	0.359	49366	28537	27606	50733	0
Soleirolia_soleirolii_So3	155570	0.637	0.363	47450	27959	26928	49034	4199
Soleirolia_soleirolii_So4	152480	0.637	0.363	47819	28145	27183	49333	0
Touchardia_latifolia_T2	152871	0.634	0.366	47862	28436	27571	49002	0
Ulmaceae_Ampelocera_hottlei_MT165903	160662	0.642	0.358	50847	29280	28213	52322	0
Ulmaceae_Ampelocera_longissima_MT165904	160005	0.641	0.359	50551	29264	28227	51963	0
Ulmaceae_Holoptelea_integrifolia_MT165913	160252	0.642	0.358	50649	29223	28161	52219	0
Ulmaceae_Phyllostylon_rhamnoides_MT165914	160232	0.644	0.356	50890	29064	28041	52237	0
Ulmaceae_Ulmus_alata_MT165919	159353	0.644	0.356	50782	28859	27799	51913	0
Ulmaceae_Ulmus_parvifolia_MT165940	159233	0.644	0.356	50658	28869	27792	51914	0
Ulmaceae_Zelkova_carpinifolia_MT165950	159026	0.644	0.356	50519	28854	27789	51864	0
Ulmaceae_Zelkova_serrata_MT165953	159084	0.644	0.356	50586	28813	27749	51936	0
Urera_baccifera_Ur21	153215	0.633	0.367	47880	28572	27647	49116	0
Urera_baccifera_W155	153220	0.633	0.367	47602	28392	27499	48726	1001
Urera_cameroonensis_Ur12	153212	0.631	0.369	47718	28728	27771	48995	0
Urera_capitata_W143	153771	0.633	0.367	47996	28710	27780	49285	0
Urera_cf_cordifolia_Ur15	153214	0.631	0.369	47734	28724	27772	48984	0
Urera_glabra_Ur17	152663	0.633	0.367	47740	28417	27578	48928	0
Urera_hypselodendron_Ur16	153212	0.631	0.369	47714	28729	27781	48988	0
Urera_oligoloba_Ur23	152919	0.632	0.368	47719	28627	27627	48946	0
Urera_robusta_Ur19	153198	0.631	0.369	47719	28723	27764	48992	0
Urera_sp_L2	161930	0.628	0.372	50157	30639	29669	51465	0
Urera_sp_W144	153631	0.633	0.367	47752	28434	27571	48873	1001
Urera_sp_W158	153158	0.631	0.369	47488	28561	27617	48727	765
Urtica_angustifolia_ENC850487	146679	0.634	0.366	45941	27339	26387	47012	0
Urtica_angustifolia_J3303	146703	0.634	0.366	45958	27344	26382	47019	0
Urtica_ardens_GLGE152058	146795	0.634	0.366	45963	27378	26371	47083	0
Urtica_ardens_S12891	146807	0.634	0.366	45976	27380	26365	47086	0
Urtica_atrichocaulis_S11193	146717	0.634	0.366	45969	27337	26360	47051	0
Urtica_chamaedryoides_W162	146455	0.635	0.365	45918	27219	26233	47085	0
Urtica_chamaedryoides_W173	146421	0.635	0.365	45900	27212	26229	47080	0
Urtica_dioica_subsp_afghanica_U41	147935	0.634	0.366	46342	27568	26513	47512	0
Urtica_dioica_subsp_dioica_J3	148144	0.634	0.366	46399	27613	26567	47565	0
Urtica_dioica_subsp_dioica_J5488	147799	0.634	0.366	46316	27553	26504	47426	0
Urtica_domingensis_W145	146125	0.635	0.365	45887	27147	26123	46968	0
Urtica_fissa_ASXYnxy20210129	146837	0.634	0.366	46023	27368	26339	47107	0
Urtica_hyperborea_J5455	147898	0.634	0.366	46358	27549	26511	47480	0
Urtica_kioviensis_U24	146725	0.634	0.366	45984	27355	26371	47015	0
Urtica_lobatifolia_NC056314	146848	0.634	0.366	46027	27367	26343	47111	0
Urtica_macrorrhiza_U50	146747	0.634	0.366	45973	27350	26389	47035	0
Urtica_magellanica_U33	146606	0.635	0.365	45926	27264	26306	47110	0
Urtica_mairei_J1664	146790	0.634	0.366	45966	27378	26367	47079	0
Urtica_membranacea_BPTPS046	147970	0.636	0.364	46569	27434	26455	47512	0
Urtica_membranifolia_S13031	158078	0.632	0.368	49418	29590	28564	50506	0
Urtica_morifolia_U200	146755	0.636	0.364	46101	27156	26196	47302	0
Urtica_pilulifera_Q20	146819	0.634	0.366	45995	27374	26365	47085	0
Urtica_radicans_U21	146667	0.634	0.366	45920	27355	26380	47012	0
Urtica_rupestris_U28	146751	0.634	0.366	45955	27357	26402	47037	0
Urtica_sp_U19	147508	0.637	0.363	46388	27335	26267	47518	0
Urtica_thunbergiana_J2498	146846	0.634	0.366	46026	27368	26343	47109	0
Urtica_urens_U203	147544	0.637	0.363	46401	27333	26268	47542	0
Urtica_urens_W175	147516	0.637	0.363	46393	27337	26272	47514	0
Zhengyia_shennongensis_Zh11	150118	0.632	0.368	46877	28066	27215	47960	0
Zhengyia_shennongensis_Zh1	150109	0.632	0.368	46872	28064	27218	47955	0
Zhengyia_shennongensis_Zh5	150106	0.632	0.368	46869	28066	27217	47954	0

## Sheet: CDS
Alignment_name	No_of_taxa	Alignment_length	Total_matrix_cells	Undetermined_characters	Missing_percent	No_variable_sites	Proportion_variable_sites	Parsimony_informative_sites	Proportion_parsimony_informative	AT_content	GC_content	A	C	G	T	N	-
accD	503	1626	817878	92409	11.299	1076	0.662	962	0.592	0.667	0.333	239733	95852	146026	243858	1112	91297
atpA	508	1544	784352	12491	1.593	577	0.374	517	0.335	0.6	0.4	225175	168131	140245	238310	0	12491
atpB	500	1496	748000	6597	0.882	520	0.348	456	0.305	0.582	0.418	207385	171054	139173	223791	356	6241
atpE	507	422	213954	1436	0.671	220	0.521	186	0.441	0.594	0.406	56006	52213	33987	70312	0	1436
atpF	502	1314	659628	23368	3.543	807	0.614	730	0.556	0.669	0.331	201392	120584	90077	224207	0	23368
atpH	503	250	125750	151	0.12	68	0.272	59	0.236	0.547	0.453	40820	33333	23586	27860	0	151
atpI	497	755	375235	2338	0.623	298	0.395	262	0.347	0.632	0.368	133859	67409	69716	101913	0	2338
ccsA	502	971	487442	9917	2.034	593	0.611	524	0.54	0.69	0.31	146512	68968	79216	182829	0	9917
cemA	497	764	379708	6381	1.681	464	0.607	418	0.547	0.687	0.313	118313	59205	57647	138162	0	6381
clpP	502	2103	1055706	102949	9.752	1375	0.654	1236	0.588	0.672	0.328	308727	171284	141082	331664	1383	101566
matK	498	1708	850584	39464	4.64	1266	0.741	1134	0.664	0.685	0.315	307316	131236	124409	248159	0	39464
ndhA	503	2282	1147846	81468	7.097	1437	0.63	1312	0.575	0.687	0.313	376835	180031	154226	355286	775	80693
ndhB	511	2216	1132376	7126	0.629	361	0.163	266	0.12	0.622	0.378	373372	208195	216563	327120	606	6520
ndhC	498	424	211152	7630	3.614	174	0.41	151	0.356	0.659	0.341	82873	41860	27517	51272	0	7630
ndhD	500	1596	798000	10030	1.257	802	0.503	723	0.453	0.649	0.351	296898	136170	139977	214925	459	9571
ndhE	496	319	158224	2650	1.675	152	0.476	133	0.417	0.662	0.338	57883	27998	24523	45170	0	2650
ndhF	505	2293	1157965	55936	4.831	1437	0.627	1323	0.577	0.686	0.314	448329	183843	161498	308359	78	55858
ndhG	497	572	284284	2742	0.965	308	0.538	283	0.495	0.678	0.322	114562	48384	42254	76342	0	2742
ndhH	498	1212	603576	4960	0.822	536	0.442	477	0.394	0.624	0.376	179724	131888	93045	193959	0	4960
ndhI	499	573	285927	5800	2.028	288	0.503	256	0.447	0.67	0.33	94633	48363	43971	93160	0	5800
ndhJ	497	476	236572	525	0.222	198	0.416	174	0.366	0.623	0.377	77877	51016	37893	69261	0	525
ndhK	502	951	477402	18060	3.783	451	0.474	404	0.425	0.629	0.371	146294	87253	83018	142777	0	18060
petA	507	962	487734	2901	0.595	438	0.455	386	0.401	0.594	0.406	148392	94030	102699	139712	0	2901
petB	497	2064	1025808	29190	2.846	1085	0.526	960	0.465	0.643	0.357	290029	159677	195646	351266	0	29190
petD	499	2551	1272949	36069	2.833	1307	0.512	1174	0.46	0.647	0.353	367927	195301	241145	432507	0	36069
petG	495	117	57915	367	0.634	38	0.325	32	0.274	0.665	0.335	14688	8437	10830	23593	0	367
petL	496	196	97216	11973	12.316	120	0.612	109	0.556	0.684	0.316	25627	15544	11448	32624	0	11973
petN	497	96	47712	189	0.396	33	0.344	28	0.292	0.589	0.411	11320	8574	10977	16652	0	189
psaA	509	2297	1169173	13662	1.169	714	0.311	623	0.271	0.574	0.426	374528	260555	231117	289311	1855	11807
psaB	512	2216	1134592	18050	1.591	629	0.284	543	0.245	0.595	0.405	382246	242941	209776	281579	3537	14513
psaC	495	266	131670	2395	1.819	93	0.35	79	0.297	0.589	0.411	38835	31791	21307	37342	0	2395
psaI	482	145	69890	1839	2.631	63	0.434	50	0.345	0.667	0.333	19285	12917	9744	26105	0	1839
psaJ	498	198	98604	17182	17.425	96	0.485	82	0.414	0.669	0.331	24222	12084	14741	30375	0	17182
psbA	508	1084	550672	7723	1.402	319	0.294	284	0.262	0.588	0.412	190367	115305	108256	129021	0	7723
psbB	508	1526	775208	7236	0.933	524	0.343	470	0.308	0.57	0.43	184148	132962	197548	253314	414	6822
psbC	508	1459	741172	6837	0.922	436	0.299	381	0.261	0.556	0.444	168804	142982	183176	239373	390	6447
psbD	502	1079	541658	2895	0.534	282	0.261	246	0.228	0.579	0.421	120333	106399	120592	191439	0	2895
psbE	495	259	128205	192	0.15	70	0.27	58	0.224	0.595	0.405	42919	26690	25149	33255	0	192
psbF	495	119	58905	4	0.007	25	0.21	21	0.176	0.596	0.404	19438	11418	12360	15685	0	4
psbG	496	687	340752	2962	0.869	300	0.437	266	0.387	0.616	0.384	104825	63371	66251	103343	0	2962
psbH	492	288	141696	495	0.349	136	0.472	111	0.385	0.657	0.343	44014	19604	28833	48750	0	495
psbI	492	169	83148	2477	2.979	74	0.438	65	0.385	0.669	0.331	23292	14060	12614	30705	0	2477
psbJ	497	142	70574	7	0.01	46	0.324	42	0.296	0.615	0.385	26617	17246	9914	16790	0	7
psbK	494	194	95836	1361	1.42	98	0.505	86	0.443	0.65	0.35	19830	17040	16033	41572	0	1361
psbL	498	1496	745008	4026	0.54	510	0.341	453	0.303	0.582	0.418	207282	170985	139047	223668	15	4011
psbM	494	165	81510	2413	2.96	65	0.394	53	0.321	0.72	0.28	27992	10338	11814	28953	0	2413
psbN	493	131	64583	10	0.015	47	0.359	40	0.305	0.568	0.432	19280	13064	14856	17373	0	10
psbT	499	141	70359	4375	6.218	44	0.312	37	0.262	0.66	0.34	20980	12671	9779	22554	0	4375
psbZ	497	296	147112	4589	3.119	159	0.537	137	0.463	0.68	0.32	36383	19522	26078	60540	0	4589
rbcL	506	1484	750904	7623	1.015	468	0.315	411	0.277	0.57	0.43	205463	138950	180387	218481	0	7623
rpl14	497	368	182896	283	0.155	158	0.429	141	0.383	0.629	0.371	48800	38169	29624	66020	0	283
rpl16	503	1475	741925	63397	8.545	995	0.675	887	0.601	0.671	0.329	189985	121136	101668	265739	42	63355
rpl20	500	586	293000	8833	3.015	340	0.58	298	0.509	0.683	0.317	89245	50849	39233	104840	0	8833
rpl22	500	668	334000	88407	26.469	434	0.65	381	0.57	0.65	0.35	66154	43488	41439	94512	0	88407
rpl23	502	482	241964	1118	0.462	122	0.253	95	0.197	0.63	0.37	69208	47861	41353	82424	0	1118
rpl2	516	1505	776580	23562	3.034	334	0.222	249	0.165	0.585	0.415	189008	179855	132081	252074	1259	22303
rpl32	495	223	110385	13134	11.898	128	0.574	114	0.511	0.72	0.28	39445	13046	14097	30663	0	13134
rpl33	498	200	99600	319	0.32	113	0.565	104	0.52	0.624	0.376	34851	16742	20543	27145	0	319
rpl36	493	122	60146	818	1.36	62	0.508	53	0.434	0.629	0.371	13134	11447	10568	24179	0	818
rpoA	502	1033	518566	16916	3.262	611	0.591	556	0.538	0.663	0.337	145654	86228	82603	187165	0	16916
rpoB	512	3218	1647616	30274	1.837	1482	0.461	1297	0.403	0.615	0.385	476301	357431	264452	519158	3605	26669
rpoC1	509	2921	1486789	53395	3.591	1564	0.535	1370	0.469	0.633	0.367	436186	291547	234590	471071	1371	52024
rpoC2	504	4242	2137968	35211	1.647	2557	0.603	2222	0.524	0.637	0.363	631494	405372	357554	708337	7537	27674
rps11	499	416	207584	886	0.427	213	0.512	178	0.428	0.561	0.439	49390	50661	39978	66669	0	886
rps12	511	793	405223	1548	0.382	139	0.175	100	0.126	0.604	0.396	113175	83798	76184	130518	0	1548
rps14	508	302	153416	443	0.289	149	0.493	127	0.421	0.594	0.406	37256	35891	26251	53575	0	443
rps15	497	272	135184	765	0.566	178	0.654	157	0.577	0.672	0.328	37270	24077	20067	53005	0	765
rps16	504	1205	607320	66925	11.02	865	0.718	774	0.642	0.667	0.333	167279	102501	78452	192163	0	66925
rps18	497	352	174944	11241	6.425	164	0.466	139	0.395	0.671	0.329	58378	25859	28086	51380	0	11241
rps19	505	278	140390	2473	1.762	152	0.547	131	0.471	0.654	0.346	38156	23378	24324	52059	0	2473
rps2	508	849	431292	13072	3.031	439	0.517	387	0.456	0.629	0.371	124096	90944	64368	138812	0	13072
rps3	501	650	325650	1986	0.61	371	0.571	326	0.502	0.67	0.33	88200	56756	50038	128670	0	1986
rps4	498	611	304278	1572	0.517	273	0.447	234	0.383	0.634	0.366	88022	54477	56387	103820	0	1572
rps7	507	467	236769	169	0.071	71	0.152	55	0.118	0.594	0.406	57276	50577	45528	83219	0	169
rps8	499	404	201596	2491	1.236	260	0.644	231	0.572	0.654	0.346	55142	38145	30749	75069	0	2491
rrn16	517	1756	907852	6416	0.707	158	0.09	125	0.071	0.45	0.55	221636	210639	285007	184154	0	6416
rrn23	515	3430	1766450	24749	1.401	412	0.12	307	0.09	0.46	0.54	457199	406185	534576	343741	2560	22189
rrn4.5	512	258	132096	17323	13.114	67	0.26	60	0.233	0.535	0.465	32123	27918	25389	29343	0	17323
rrn5	507	133	67431	145	0.215	14	0.105	11	0.083	0.501	0.499	18930	15300	18271	14785	0	145
ycf10	495	695	344025	2981	0.867	415	0.597	373	0.537	0.691	0.309	105659	54071	51493	129821	0	2981
ycf15	502	305	153110	4038	2.637	113	0.37	92	0.302	0.594	0.406	44360	29311	31240	44161	0	4038
ycf1	509	5706	2904354	1006546	34.656	4042	0.708	3645	0.639	0.733	0.267	593866	260333	255899	787710	15296	991250
ycf2	512	6865	3514880	299796	8.529	2225	0.324	1766	0.257	0.628	0.372	1016067	592361	605219	1001437	15471	284325
ycf3	506	2074	1049444	50894	4.85	1162	0.56	1018	0.491	0.65	0.35	300137	189710	159641	349062	0	50894
ycf4	500	576	288000	2793	0.97	309	0.536	268	0.465	0.622	0.378	74921	44689	63064	102533	402	2391
ycf68	507	486	246402	2437	0.989	111	0.228	81	0.167	0.519	0.481	65061	59461	57849	61594	0	2437
ycf9	492	188	92496	21	0.023	85	0.452	71	0.378	0.657	0.343	19917	14869	16817	40872	0	21

## Sheet: nrITS
Taxa_name	Sequence_length	Undetermined_characters	Missing_percent	AT_content	GC_content	A	C	G	T	N
Archiboehmeria_atrata_A1	5817	0	0	0.451	0.549	1364	1431	1764	1258	0
Archiboehmeria_atrata_A20	5817	0	0	0.451	0.549	1367	1429	1764	1257	0
Archiboehmeria_atrata_Z487	5817	0	0	0.451	0.549	1366	1428	1764	1259	0
Astrothalamus_reticulatus_W176	5829	0	0	0.448	0.552	1374	1444	1775	1236	0
Astrothalamus_reticulatus_W180	5825	0	0	0.452	0.548	1385	1431	1762	1247	0
Astrothalamus_reticulatus_W181	5221	0	0	0.454	0.546	1233	1293	1559	1136	0
Australina_pusilla_Au6	5841	0	0	0.454	0.546	1378	1431	1756	1276	0
Boehmeria_aspera_W182	5780	0	0	0.447	0.553	1346	1437	1761	1236	0
Boehmeria_aspera_W184	5616	21	0.374	0.449	0.551	1312	1383	1701	1199	21
Boehmeria_biloba_W146	5762	0	0	0.447	0.553	1338	1430	1755	1239	0
Boehmeria_biloba_W96	5693	0	0	0.452	0.548	1344	1404	1717	1228	0
Boehmeria_bullata_W188	5598	0	0	0.453	0.547	1325	1375	1688	1210	0
Boehmeria_bullata_W189	5778	0	0	0.447	0.553	1346	1434	1760	1238	0
Boehmeria_caudata_W193	5770	3	0.052	0.449	0.551	1346	1430	1748	1243	3
Boehmeria_caudata_W194	5605	0	0	0.451	0.549	1316	1379	1700	1210	0
Boehmeria_caudata_W195	5769	51	0.884	0.451	0.549	1338	1410	1731	1239	51
Boehmeria_clidemioides_var_clidemioides_B2	5776	0	0	0.446	0.554	1340	1442	1759	1235	0
Boehmeria_clidemioides_var_diffusa_B16	5777	0	0	0.446	0.554	1342	1441	1759	1235	0
Boehmeria_conica_liuj153159	5775	0	0	0.445	0.555	1341	1446	1758	1230	0
Boehmeria_cylindrica_W197	5679	0	0	0.447	0.553	1323	1407	1733	1216	0
Boehmeria_cylindrica_W198	5772	0	0	0.447	0.553	1342	1431	1759	1240	0
Boehmeria_cylindrica_W89	5774	48	0.831	0.448	0.552	1342	1413	1745	1226	48
Boehmeria_densiflora_B232	5781	0	0	0.447	0.553	1343	1433	1762	1243	0
Boehmeria_densiflora_W199	5780	0	0	0.448	0.552	1343	1430	1763	1244	0
Boehmeria_depauperata_W87	5693	0	0	0.45	0.55	1343	1419	1710	1221	0
Boehmeria_dolichostachya_var_dolichostachya_B200	5778	0	0	0.446	0.554	1344	1444	1759	1231	0
Boehmeria_excelsa_W83	5805	0	0	0.45	0.55	1374	1440	1751	1240	0
Boehmeria_formosana_var_formosana_S01674	5782	0	0	0.448	0.552	1343	1433	1759	1247	0
Boehmeria_glomerulifera_B250	5782	0	0	0.444	0.556	1346	1451	1762	1223	0
Boehmeria_grandis_W200	5618	0	0	0.447	0.553	1311	1395	1711	1201	0
Boehmeria_grandis_W201	5777	79	1.367	0.448	0.552	1333	1417	1729	1219	79
Boehmeria_hamiltoniana_S01676	5778	300	5.192	0.452	0.548	1302	1348	1654	1174	300
Boehmeria_hamiltoniana_W92	5775	0	0	0.445	0.555	1341	1441	1763	1230	0
Boehmeria_heterophylla_var_blumei_W86	5770	129	2.236	0.46	0.54	1355	1366	1678	1242	129
Boehmeria_heterophylla_var_heterophylla_W203	5778	158	2.735	0.454	0.546	1337	1377	1693	1213	158
Boehmeria_heterophylla_var_heterophylla_W205	5775	0	0	0.449	0.551	1354	1430	1754	1237	0
Boehmeria_ingjiangensis_Liuj153930	5778	0	0	0.444	0.556	1341	1446	1764	1227	0
Boehmeria_jamaicensis_B35	5778	0	0	0.446	0.554	1340	1441	1761	1236	0
Boehmeria_japonica_B240	5779	0	0	0.447	0.553	1342	1439	1756	1242	0
Boehmeria_kamley_W91	5750	0	0	0.449	0.551	1344	1434	1736	1236	0
Boehmeria_lanceolata_W88	5728	60	1.047	0.452	0.548	1349	1380	1725	1214	60
Boehmeria_littoralis_W206	5615	0	0	0.449	0.551	1316	1387	1709	1203	0
Boehmeria_longispica_B38	5762	0	0	0.447	0.553	1338	1431	1754	1239	0
Boehmeria_macrophylla_var_macrophylla_W208	5772	0	0	0.447	0.553	1340	1436	1757	1239	0
Boehmeria_macrophylla_var_macrophylla_W211	4396	0	0	0.447	0.553	1029	1090	1343	934	0
Boehmeria_macrophylla_var_macrophylla_W212	5773	0	0	0.447	0.553	1340	1438	1757	1238	0
Boehmeria_malabarica_B5	5785	0	0	0.442	0.558	1340	1454	1772	1219	0
Boehmeria_multiflora_W216	5775	239	4.139	0.456	0.544	1314	1353	1661	1208	239
Boehmeria_multiflora_W217	5772	0	0	0.447	0.553	1341	1435	1756	1240	0
Boehmeria_nivea_var_nivea_W160	5813	0	0	0.451	0.549	1365	1429	1763	1256	0
Boehmeria_nivea_var_nivea_W218	5672	0	0	0.455	0.545	1349	1400	1694	1229	0
Boehmeria_nivea_var_nivea_W219	5641	0	0	0.452	0.548	1332	1384	1710	1215	0
Boehmeria_nivea_var_nivea_W84	5689	0	0	0.452	0.548	1346	1396	1720	1227	0
Boehmeria_nivea_var_nivea_ZM-1963	5817	0	0	0.451	0.549	1365	1431	1764	1257	0
Boehmeria_nivea_var_tenacissima_B181	5689	93	1.635	0.452	0.548	1317	1373	1696	1210	93
Boehmeria_nivea_var_tenacissima_B32	5689	49	0.861	0.451	0.549	1331	1384	1710	1215	49
Boehmeria_pavonii_W222	5774	8	0.139	0.448	0.552	1340	1436	1749	1241	8
Boehmeria_pavonii_W223	5914	282	4.768	0.455	0.545	1336	1371	1698	1227	282
Boehmeria_pavonii_W224	5775	0	0	0.45	0.55	1349	1421	1756	1249	0
Boehmeria_pavonii_W93	5728	44	0.768	0.456	0.544	1352	1371	1720	1241	44
Boehmeria_penduliflora_W225	5772	0	0	0.448	0.552	1351	1438	1747	1236	0
Boehmeria_pilosiuscula_W226	5776	0	0	0.445	0.555	1341	1445	1763	1227	0
Boehmeria_platyphylla_W227	5598	0	0	0.452	0.548	1326	1382	1683	1207	0
Boehmeria_platyphylla_W230	5680	0	0	0.446	0.554	1321	1414	1731	1214	0
Boehmeria_platyphylla_W231	5749	1	0.017	0.45	0.55	1346	1440	1724	1238	1
Boehmeria_platyphylla_W232	5741	0	0	0.453	0.547	1353	1409	1731	1248	0
Boehmeria_polystachya_S01681	5776	0	0	0.447	0.553	1341	1438	1759	1238	0
Boehmeria_pseudotricuspis_B10	5776	0	0	0.446	0.554	1343	1441	1758	1234	0
Boehmeria_pseudotricuspis_B12	5776	0	0	0.446	0.554	1343	1440	1758	1235	0
Boehmeria_ramiflora_PAFTOL_021111	5781	0	0	0.448	0.552	1349	1433	1759	1240	0
Boehmeria_repens_W110	5779	0	0	0.451	0.549	1349	1414	1757	1259	0
Boehmeria_sieboldiana_B34	5780	0	0	0.448	0.552	1343	1434	1758	1245	0
Boehmeria_sieboldiana_B37	5780	0	0	0.448	0.552	1348	1429	1759	1244	0
Boehmeria_silvestrii_B95	5779	19	0.329	0.447	0.553	1338	1431	1756	1235	19
Boehmeria_spicata_B9	5778	0	0	0.446	0.554	1340	1442	1761	1235	0
Boehmeria_sp_W234	5731	0	0	0.451	0.549	1342	1427	1722	1240	0
Boehmeria_subintegra_W235	5782	0	0	0.449	0.551	1353	1430	1756	1243	0
Boehmeria_tomentosa_S01684	5777	0	0	0.445	0.555	1342	1443	1761	1231	0
Boehmeria_tricuspis_S01685	5779	17	0.294	0.448	0.552	1340	1430	1751	1241	17
Boehmeria_tricuspis_S08064	5779	0	0	0.447	0.553	1342	1439	1756	1242	0
Boehmeria_tsaratananensis_W237	5776	0	0	0.447	0.553	1344	1434	1762	1236	0
Boehmeria_tsaratananensis_W238	5745	0	0	0.449	0.551	1345	1416	1747	1237	0
Boehmeria_ulmifolia_W112	5780	130	2.249	0.452	0.548	1336	1391	1703	1220	130
Boehmeria_ulmifolia_W241	5778	0	0	0.448	0.552	1347	1432	1760	1239	0
Boehmeria_ulmifolia_W242	5778	0	0	0.447	0.553	1346	1438	1760	1234	0
Boehmeria_umbrosa_GLGE14989	5777	0	0	0.447	0.553	1343	1438	1758	1238	0
Boehmeria_virgata_W244	5772	0	0	0.446	0.554	1344	1441	1756	1231	0
Boehmeria_virgata_W246	5772	0	0	0.446	0.554	1343	1441	1757	1231	0
Boehmeria_virgata_W247	5772	0	0	0.448	0.552	1345	1437	1752	1238	0
Boehmeria_zollingeriana_var_podocarpa_W249	5727	0	0	0.446	0.554	1348	1421	1749	1209	0
Boehmeria_zollingeriana_var_zollingeriana_S11259	5781	49	0.848	0.448	0.552	1338	1422	1743	1229	49
Cannabaceae_Aphananthe_aspera_MT165906	4172	0	0	0.419	0.581	959	1109	1316	788	0
Cannabaceae_Celtis_tetrandra_MT165907	4167	0	0	0.427	0.573	969	1083	1303	812	0
Cannabaceae_Chaetachme_aristata_MT165908	4183	0	0	0.429	0.571	956	1078	1312	837	0
Cannabaceae_Pteroceltis_tatarinowii_MT165917	3655	0	0	0.424	0.576	829	957	1148	721	0
Cannabaceae_Trema_orientalis_MT165918	4153	0	0	0.43	0.57	958	1071	1298	826	0
Cecropia_concolor_W51	5774	0	0	0.446	0.554	1362	1446	1752	1214	0
Cecropia_ficifolia_PAFTOL_004424	3674	0	0	0.412	0.588	822	982	1178	692	0
Cecropia_glaziovii_W153	5808	55	0.947	0.445	0.555	1354	1458	1737	1204	55
Cecropia_pachystachya_W55	5780	0	0	0.449	0.551	1374	1447	1740	1219	0
Cecropia_purpurascens_W54	5737	0	0	0.449	0.551	1361	1454	1707	1215	0
Cecropia_sciadophylla_W52	5747	0	0	0.447	0.553	1364	1451	1725	1207	0
Cecropia_sp_W113	5798	137	2.363	0.445	0.555	1340	1428	1712	1181	137
Cecropia_sp_W114	5850	52	0.889	0.443	0.557	1356	1467	1761	1214	52
Chamabainia_cuspidata_C2	5820	0	0	0.469	0.531	1404	1370	1722	1324	0
Chamabainia_cuspidata_PAFTOL_004483	5819	0	0	0.469	0.531	1408	1371	1720	1320	0
Coussapoa_contorta_Co2	5815	0	0	0.422	0.578	1327	1553	1810	1125	0
Cypholophus_decipiens_Cy24	5776	0	0	0.451	0.549	1348	1421	1751	1256	0
Cypholophus_heterophyllus_Cy15	5778	0	0	0.452	0.548	1357	1416	1750	1255	0
Cypholophus_heterophyllus_Cy34	5778	0	0	0.452	0.548	1357	1416	1750	1255	0
Cypholophus_macrocephalus_Cy4	5776	0	0	0.452	0.548	1350	1414	1751	1261	0
Cypholophus_moluccanus_Cy11	5777	0	0	0.453	0.547	1356	1411	1749	1261	0
Cypholophus_montanus_Cy31	5776	0	0	0.451	0.549	1350	1423	1750	1253	0
Cypholophus_montanus_Cy38	5776	0	0	0.451	0.549	1350	1423	1750	1253	0
Cypholophus_sp_Cy3	5776	0	0	0.45	0.55	1349	1424	1751	1252	0
Cypholophus_sp_Cy6	5776	0	0	0.451	0.549	1349	1422	1751	1254	0
Debregeasia_australis_W250	5821	18	0.309	0.457	0.543	1384	1411	1740	1268	18
Debregeasia_australis_W251	5818	0	0	0.454	0.546	1374	1425	1752	1267	0
Debregeasia_elliptica_De83	5803	0	0	0.451	0.549	1367	1433	1754	1249	0
Debregeasia_hekouensis_De81	5817	0	0	0.451	0.549	1366	1430	1762	1259	0
Debregeasia_hekouensis_De82	5802	0	0	0.451	0.549	1365	1428	1755	1254	0
Debregeasia_longifolia_MBD01	5803	0	0	0.451	0.549	1367	1428	1755	1253	0
Debregeasia_longifolia_MGD09	5803	0	0	0.451	0.549	1367	1429	1755	1252	0
Debregeasia_longifolia_SDS11	5803	0	0	0.451	0.549	1368	1429	1755	1251	0
Debregeasia_longifolia_XSJD10	5803	0	0	0.451	0.549	1367	1429	1755	1252	0
Debregeasia_orientalis_GLGE141005	5802	0	0	0.451	0.549	1365	1428	1755	1254	0
Debregeasia_orientalis_MK05	5802	0	0	0.451	0.549	1365	1428	1755	1254	0
Debregeasia_orientalis_ZXD12	5802	0	0	0.451	0.549	1365	1428	1755	1254	0
Debregeasia_saeneb_W253	5803	0	0	0.451	0.549	1367	1429	1755	1252	0
Debregeasia_saeneb_W254	5803	0	0	0.451	0.549	1367	1429	1755	1252	0
Debregeasia_saeneb_W72	5803	0	0	0.451	0.549	1367	1428	1755	1253	0
Debregeasia_saeneb_W73	5803	0	0	0.451	0.549	1367	1428	1755	1253	0
Debregeasia_saeneb_W74	5795	0	0	0.454	0.546	1374	1423	1743	1255	0
Debregeasia_squamata_W68	5803	0	0	0.453	0.547	1366	1418	1754	1265	0
Debregeasia_wallichiana_W258	5816	20	0.344	0.447	0.553	1358	1463	1745	1230	20
Debregeasia_wallichiana_W76	5845	0	0	0.442	0.558	1359	1481	1779	1226	0
Debregeasia_wallichiana_W79	5846	1	0.017	0.442	0.558	1356	1482	1782	1225	1
Dendrocnide_basirotunda_J2078	5794	0	0	0.448	0.552	1358	1448	1753	1235	0
Dendrocnide_meyeniana_D7	5794	0	0	0.445	0.555	1350	1458	1760	1226	0
Dendrocnide_sinuata_D1	5794	0	0	0.448	0.552	1358	1449	1752	1235	0
Dendrocnide_urentissima_D4	5794	0	0	0.448	0.552	1358	1448	1753	1235	0
Didymodoxa_caffra_W265	5838	0	0	0.455	0.545	1373	1420	1761	1284	0
Didymodoxa_caffra_W266	5838	0	0	0.455	0.545	1373	1420	1761	1284	0
Didymodoxa_caffra_W267	5839	0	0	0.455	0.545	1373	1421	1761	1284	0
Discocnide_mexicana_W268	5789	0	0	0.446	0.554	1357	1458	1749	1225	0
Droguetia_iners_subsp_urticoides_Dr4	5846	2	0.034	0.451	0.549	1369	1444	1766	1265	2
Droguetia_iners_subsp_urticoides_J2055	5844	0	0	0.451	0.549	1369	1444	1765	1266	0
Elatostema_acuminatum_var_acuminatum_S06022	5830	0	0	0.472	0.528	1413	1369	1708	1340	0
Elatostema_acuteserratum_E102	5824	0	0	0.486	0.514	1437	1305	1686	1396	0
Elatostema_acutitepalum_E100	5824	0	0	0.475	0.525	1415	1353	1707	1349	0
Elatostema_albopilosum_E1	5825	0	0	0.472	0.528	1413	1366	1711	1335	0
Elatostema_apicicrassum_GLGE141154	5828	0	0	0.471	0.529	1404	1373	1710	1341	0
Elatostema_atroviride_S08283	5826	0	0	0.488	0.512	1424	1298	1687	1417	0
Elatostema_australe_FMN_131001_P056_WA06	5438	0	0	0.465	0.535	1322	1297	1611	1208	0
Elatostema_backeri_E106	5871	0	0	0.457	0.543	1395	1428	1760	1288	0
Elatostema_baoshanense_GLGE12148	5826	0	0	0.471	0.529	1406	1370	1710	1340	0
Elatostema_brevipedunculatum_GLGE12246	5819	0	0	0.476	0.524	1419	1352	1698	1350	0
Elatostema_cuneatum_E25	5821	0	0	0.475	0.525	1402	1351	1707	1361	0
Elatostema_cuspidatum_var_cuspidatum_S11309	5821	0	0	0.479	0.521	1422	1332	1698	1369	0
Elatostema_cyrtandrifolium_var_cyrtandrifolium_W104	5822	0	0	0.482	0.518	1425	1324	1693	1380	0
Elatostema_dissectum_GMT02-03-1069	5825	0	0	0.477	0.523	1414	1345	1702	1364	0
Elatostema_ficoides_var_ficoides_E107	5828	0	0	0.473	0.527	1407	1354	1719	1348	0
Elatostema_flexuosicaule_S12936	5826	0	0	0.471	0.529	1405	1370	1710	1341	0
Elatostema_globosostigmatum_GLGE141139	5834	0	0	0.469	0.531	1400	1381	1717	1336	0
Elatostema_gungshanense_GLGE14988	5828	0	0	0.477	0.523	1421	1336	1712	1359	0
Elatostema_hookerianum_S12903	5830	0	0	0.478	0.522	1420	1339	1702	1369	0
Elatostema_ichangense_E108	5823	0	0	0.478	0.522	1413	1339	1698	1373	0
Elatostema_involucratum_E33	5828	0	0	0.478	0.522	1416	1336	1705	1371	0
Elatostema_laevissimum_E36	5826	0	0	0.471	0.529	1404	1369	1711	1342	0
Elatostema_longibracteatum_E6	5820	0	0	0.48	0.52	1416	1332	1693	1379	0
Elatostema_macintyrei_E75	5821	0	0	0.479	0.521	1425	1331	1699	1366	0
Elatostema_microtrichum_S03155	5826	0	0	0.471	0.529	1405	1369	1711	1341	0
Elatostema_monandrum_E43	5831	0	0	0.478	0.522	1414	1341	1702	1374	0
Elatostema_monandrum_GLGE13674	5834	0	0	0.48	0.52	1420	1335	1700	1379	0
Elatostema_monandrum_S08284	5830	0	0	0.48	0.52	1419	1334	1699	1378	0
Elatostema_monandrum_S13255	5834	0	0	0.48	0.52	1420	1336	1700	1378	0
Elatostema_oblongifolium_E109	5824	0	0	0.476	0.524	1413	1341	1708	1362	0
Elatostema_obtusum_var_obtusum_S03157	5825	0	0	0.473	0.527	1407	1366	1706	1346	0
Elatostema_parvum_var_parvum_E52	5867	0	0	0.458	0.542	1398	1428	1749	1292	0
Elatostema_parvum_var_parvum_E53	5867	0	0	0.459	0.541	1400	1425	1747	1295	0
Elatostema_parvum_var_parvum_E7	5867	0	0	0.458	0.542	1398	1428	1749	1292	0
Elatostema_petelotii_E8	5823	0	0	0.473	0.527	1408	1357	1711	1347	0
Elatostema_platyphyllum_E56	5820	0	0	0.477	0.523	1417	1338	1703	1362	0
Elatostema_polystachyoides_E57	5823	0	0	0.473	0.527	1408	1357	1711	1347	0
Elatostema_pseudoficoides_E105	5824	0	0	0.475	0.525	1416	1344	1712	1352	0
Elatostema_qinzhouense_P1184	5804	0	0	0.481	0.519	1414	1322	1693	1375	0
Elatostema_retrohirtum_S08285	5821	0	0	0.479	0.521	1423	1333	1698	1367	0
Elatostema_sinense_var_sinense_GLGE12249	5876	19	0.323	0.458	0.542	1390	1417	1756	1294	19
Elatostema_stewardii_J6711	5825	0	0	0.48	0.52	1417	1328	1703	1377	0
Elatostema_strigulosum_S03161	5823	0	0	0.473	0.527	1409	1349	1717	1348	0
Elatostema_sublineare_E66	5867	0	0	0.459	0.541	1392	1418	1757	1300	0
Elatostema_subtrichotomum_E11	5823	0	0	0.473	0.527	1408	1357	1711	1347	0
Elatostema_tenuicaudatum_var_lasiocladum_GLGE12455	5821	0	0	0.478	0.522	1421	1338	1698	1364	0
Elatostema_tenuicaudatum_var_tenuicaudatum_S03152	5817	0	0	0.48	0.52	1423	1330	1696	1368	0
Elatostema_tenuicaudatum_var_tenuicaudatum_S03162	5817	0	0	0.481	0.519	1423	1326	1695	1373	0
Elatostema_viridicostatum_GLGE13612	5826	0	0	0.471	0.529	1406	1372	1709	1339	0
Forsskaolea_angustifolia_W149	5870	0	0	0.444	0.556	1374	1479	1782	1235	0
Forsskaolea_tenacissima_F5	5867	0	0	0.444	0.556	1371	1476	1784	1236	0
Gesnouinia_arborea_Ge6	5830	0	0	0.468	0.532	1414	1389	1711	1316	0
Gesnouinia_arborea_Ge8	5830	0	0	0.468	0.532	1414	1389	1711	1316	0
Gesnouinia_arborea_W148	5684	0	0	0.469	0.531	1382	1351	1670	1281	0
Gibbsia_insignis_PAFTOL_004397	5869	3	0.051	0.424	0.576	1332	1565	1811	1158	3
Gibbsia_sp_W270	5814	121	2.081	0.433	0.567	1318	1484	1742	1149	121
Gibbsia_sp_W272	5798	158	2.725	0.428	0.572	1294	1481	1744	1121	158
Gibbsia_sp_W273	5812	148	2.546	0.429	0.571	1292	1489	1746	1137	148
Girardinia_bullosa_A1	5823	0	0	0.447	0.553	1361	1456	1763	1243	0
Girardinia_bullosa_A2	5825	0	0	0.447	0.553	1363	1459	1764	1239	0
Girardinia_diversifolia_subsp_diversifolia_G56	5829	0	0	0.442	0.558	1356	1484	1769	1220	0
Girardinia_diversifolia_subsp_diversifolia_G61	5829	0	0	0.442	0.558	1356	1483	1769	1221	0
Girardinia_diversifolia_subsp_suborbiculata_G15	5829	0	0	0.442	0.558	1356	1482	1770	1221	0
Girardinia_diversifolia_subsp_suborbiculata_G51	5829	0	0	0.442	0.558	1356	1482	1770	1221	0
Girardinia_diversifolia_subsp_suborbiculata_G53	5829	0	0	0.442	0.558	1356	1483	1770	1220	0
Girardinia_diversifolia_subsp_triloba_G19	5829	0	0	0.442	0.558	1355	1484	1770	1220	0
Girardinia_diversifolia_subsp_triloba_G30	5829	0	0	0.442	0.558	1355	1484	1770	1220	0
Gonostegia_hirta_S03492	5766	0	0	0.452	0.548	1385	1426	1733	1222	0
Gonostegia_neurocarpa_Go2	5766	0	0	0.451	0.549	1384	1430	1733	1219	0
Gonostegia_parvifolia_Go1	5766	0	0	0.451	0.549	1384	1431	1733	1218	0
Gonostegia_triandra_PAFTOL_006211	5766	0	0	0.452	0.548	1385	1429	1733	1219	0
Gyrotaenia_microcarpa_Gy5	5843	0	0	0.462	0.538	1395	1406	1738	1304	0
Gyrotaenia_myriocarpa_W115	5847	0	0	0.462	0.538	1402	1409	1737	1299	0
Haroldiella_rapaensis_FMN_131001_P068_WF02	5797	0	0	0.472	0.528	1406	1361	1698	1332	0
Haroldiella_rapaensis_PAFTOL_004489	5797	0	0	0.472	0.528	1406	1361	1698	1332	0
Hemistylus_macrostachya_PAFTOL_004416	5810	0	0	0.447	0.553	1372	1455	1758	1225	0
Hemistylus_odontophylla_W275	5735	91	1.587	0.453	0.547	1361	1406	1682	1195	91
Hesperocnide_tenella_W277	5790	0	0	0.455	0.545	1366	1414	1742	1268	0
Hesperocnide_tenella_W61	5790	0	0	0.455	0.545	1366	1415	1741	1268	0
Laportea_aestuans_L30	5791	0	0	0.463	0.537	1388	1378	1730	1295	0
Laportea_aestuans_W166	5791	0	0	0.463	0.537	1388	1379	1730	1294	0
Laportea_bulbifera_GLGE14842	5804	0	0	0.461	0.539	1394	1392	1737	1281	0
Laportea_bulbifera_S12787	5768	0	0	0.46	0.54	1378	1386	1731	1273	0
Laportea_canadensis_W167	5801	0	0	0.458	0.542	1389	1407	1739	1266	0
Laportea_cuspidata_L27	5797	0	0	0.453	0.547	1373	1428	1742	1254	0
Laportea_cuspidata_S11822	3207	0	0	0.459	0.541	761	787	949	710	0
Laportea_decumana_L15	5786	38	0.657	0.445	0.555	1338	1441	1747	1222	38
Laportea_medogensis_GLGE141037	5798	0	0	0.465	0.535	1404	1380	1724	1290	0
Laportea_mooreana_L12	5788	0	0	0.472	0.528	1413	1345	1709	1321	0
Laportea_ovalifolia_L14	5785	0	0	0.471	0.529	1405	1357	1706	1317	0
Laportea_ruderalis_PAFTOL_021109	5718	0	0	0.468	0.532	1387	1349	1694	1288	0
Lecanthus_peduncularis_J2072	5730	0	0	0.463	0.537	1372	1377	1701	1280	0
Lecanthus_peduncularis_Le8	5665	0	0	0.462	0.538	1358	1362	1686	1259	0
Leucosyke_candidissima_W82	5729	31	0.541	0.445	0.555	1356	1446	1715	1181	31
Leucosyke_capitellata_Leu7	5848	0	0	0.436	0.564	1354	1516	1780	1198	0
Maoutia_puya_PAFTOL_004398	5872	0	0	0.427	0.573	1344	1561	1801	1166	0
Leucosyke_quadrinervia_E103	5848	0	0	0.436	0.564	1354	1517	1780	1197	0
Maoutia_puya_M5	5869	0	0	0.428	0.572	1342	1558	1802	1167	0
Maoutia_setosa_M3	5725	0	0	0.425	0.575	1306	1523	1768	1128	0
Metatrophis_margaretae_FMN_131001_P070_WC05	5840	0	0	0.454	0.546	1376	1435	1756	1273	0
Metatrophis_margaretae_PAFTOL_004451	2488	0	0	0.469	0.531	613	583	738	554	0
Musanga_cecropioides_W154	5762	47	0.816	0.45	0.55	1353	1431	1711	1220	47
Myrianthus_arboreus_Myr5	5860	0	0	0.44	0.56	1365	1489	1794	1212	0
Myrianthus_holstii_Myr7	4910	0	0	0.458	0.542	1178	1221	1438	1073	0
Myrianthus_preussii_PAFTOL_004422	5858	0	0	0.441	0.559	1366	1485	1790	1217	0
Myrianthus_serratus_Myr6	5845	0	0	0.442	0.558	1365	1481	1783	1216	0
Myriocarpa_obovata_W117	5847	0	0	0.461	0.539	1398	1408	1742	1299	0
Myriocarpa_stipitata_My3	5789	0	0	0.462	0.538	1384	1396	1720	1289	0
Myriocarpa_stipitata_My6	5846	0	0	0.461	0.539	1393	1409	1744	1300	0
Myriocarpa_stipitata_W150	5847	0	0	0.464	0.536	1409	1400	1734	1304	0
Nanocnide_japonica_N3	5800	0	0	0.461	0.539	1386	1404	1724	1286	0
Nanocnide_lobata_N5	5801	0	0	0.459	0.541	1382	1413	1726	1280	0
Nanocnide_lobata_N6	5801	0	0	0.459	0.541	1382	1413	1726	1280	0
Nanocnide_pilosa_N13	5801	0	0	0.459	0.541	1380	1410	1727	1284	0
Neodistemon_indicus_W63	5652	0	0	0.448	0.552	1335	1409	1711	1197	0
Neraudia_angulata_Ne5	5830	0	0	0.454	0.546	1388	1419	1766	1257	0
Neraudia_kauaiensis_Ne2	5830	0	0	0.453	0.547	1384	1423	1764	1259	0
Neraudia_sericea_Ne1	5832	0	0	0.454	0.546	1389	1421	1765	1257	0
Nothocnide_melastomatifolia_No1	5813	0	0	0.447	0.553	1373	1461	1755	1224	0
Nothocnide_mollissima_No2	5811	0	0	0.447	0.553	1373	1458	1756	1224	0
Nothocnide_mollissima_W285	5811	0	0	0.447	0.553	1373	1459	1756	1223	0
Nothocnide_repanda_W288	5812	0	0	0.447	0.553	1373	1458	1756	1225	0
Nothocnide_sp_W282	5811	0	0	0.447	0.553	1373	1460	1756	1222	0
Nothocnide_sp_W289	5811	0	0	0.449	0.551	1375	1451	1752	1233	0
Nothocnide_sp_W290	5811	0	0	0.447	0.553	1373	1460	1756	1222	0
Obetia_aldabrensis_W291	5767	0	0	0.451	0.549	1368	1430	1734	1235	0
Obetia_radula_W292	5767	0	0	0.452	0.548	1373	1426	1732	1236	0
Obetia_radula_W294	5767	3	0.052	0.452	0.548	1370	1426	1731	1237	3
Oreocnide_boniana_O38	5840	0	0	0.441	0.559	1363	1485	1779	1213	0
Oreocnide_frutescens_subsp_frutescens_W100	5761	1	0.017	0.45	0.55	1373	1450	1718	1219	1
Oreocnide_frutescens_subsp_frutescens_W104	6205	0	0	0.454	0.546	1495	1539	1848	1323	0
Oreocnide_frutescens_subsp_frutescens_W147	5839	0	0	0.442	0.558	1363	1489	1772	1215	0
Oreocnide_integrifolia_W297	5838	0	0	0.441	0.559	1359	1486	1778	1215	0
Oreocnide_integrifolia_W299	5838	0	0	0.441	0.559	1359	1486	1778	1215	0
Oreocnide_kwangsiensis_O54	5836	0	0	0.442	0.558	1361	1483	1772	1220	0
Oreocnide_kwangsiensis_W300	5823	148	2.542	0.443	0.557	1335	1434	1725	1181	148
Oreocnide_obovata_var_paradoxa_O6	5834	0	0	0.444	0.556	1365	1476	1769	1224	0
Oreocnide_pedunculata_O30	5862	0	0	0.438	0.562	1365	1506	1789	1202	0
Oreocnide_pedunculata_O31	5857	0	0	0.437	0.563	1367	1515	1784	1191	0
Oreocnide_pedunculata_W301	5851	298	5.093	0.444	0.556	1321	1408	1679	1145	298
Oreocnide_pedunculata_W302	5882	78	1.326	0.438	0.562	1360	1504	1757	1183	78
Oreocnide_rubescens_W312	5839	0	0	0.443	0.557	1365	1482	1771	1221	0
Oreocnide_rubescens_W320	5839	0	0	0.442	0.558	1363	1484	1772	1220	0
Oreocnide_rubescens_W323	5839	0	0	0.443	0.557	1365	1482	1771	1221	0
Oreocnide_rubescens_W331	5839	0	0	0.442	0.558	1362	1482	1774	1221	0
Oreocnide_serrulata_O39	5840	0	0	0.441	0.559	1363	1485	1779	1213	0
Oreocnide_serrulata_W337	5840	0	0	0.441	0.559	1363	1484	1779	1214	0
Oreocnide_tonkinensis_O37	4938	0	0	0.43	0.57	1137	1279	1534	988	0
Oreocnide_tonkinensis_W339	5841	0	0	0.442	0.558	1365	1487	1771	1218	0
Oreocnide_trinervis_O20	5834	0	0	0.444	0.556	1365	1475	1770	1224	0
Oreocnide_trinervis_W341	5849	0	0	0.439	0.561	1364	1495	1786	1204	0
Oreocnide_trinervis_W342	5958	0	0	0.441	0.559	1394	1516	1817	1231	0
Oreocnide_trinervis_W354	5848	45	0.769	0.438	0.562	1352	1487	1775	1189	45
Parietaria_aff_judaica_Pa10	5824	0	0	0.462	0.538	1389	1404	1728	1303	0
Parietaria_debilis_Pa5	5790	0	0	0.441	0.559	1356	1479	1756	1199	0
Parietaria_floridana_W163	5547	0	0	0.451	0.549	1326	1381	1664	1176	0
Parietaria_judaica_BPTPS122	1000	0	0	0.455	0.545	233	255	290	222	0
Parietaria_sp_BPTPS063	1000	0	0	0.448	0.552	234	251	301	214	0
Parietaria_micrantha_Pa1	5785	0	0	0.431	0.569	1345	1517	1773	1150	0
Parietaria_praetermissa_W169	5771	0	0	0.441	0.559	1351	1473	1755	1192	0
Parietaria_sp_Pa9	5784	0	0	0.43	0.57	1342	1524	1770	1148	0
Pellionia_heteroloba_GLGE12003	5835	0	0	0.47	0.53	1396	1367	1724	1348	0
Pellionia_macrophylla_Pe1	5833	0	0	0.47	0.53	1397	1365	1724	1347	0
Pellionia_paucidentata_Pe11	5835	0	0	0.47	0.53	1395	1368	1725	1347	0
Pellionia_radicans_Pe20	5835	0	0	0.47	0.53	1394	1366	1726	1349	0
Pellionia_repens_PAFTOL_008044	5673	0	0	0.463	0.537	1354	1360	1688	1271	0
Pellionia_repens_Pe4	5741	0	0	0.457	0.543	1363	1399	1718	1261	0
Pellionia_scabra_MCC20210902YX	5835	0	0	0.471	0.529	1397	1366	1722	1350	0
Pouzolzia_zeylanica_KIB_135803_P005_WC02	5812	0	0	0.465	0.535	1397	1385	1725	1305	0
Phenax_angustifolius_W360	5816	0	0	0.47	0.53	1404	1367	1718	1327	0
Phenax_ballotifolius_W59	5812	0	0	0.47	0.53	1405	1365	1713	1329	0
Phenax_madagascariensis_Ph1	5811	0	0	0.452	0.548	1376	1439	1743	1253	0
Phenax_madagascariensis_Ph9	5811	0	0	0.452	0.548	1376	1439	1743	1253	0
Phenax_madagascariensis_W361	5811	0	0	0.452	0.548	1376	1439	1743	1253	0
Phenax_mexicanus_W362	5815	0	0	0.445	0.555	1362	1453	1775	1225	0
Phenax_mexicanus_W363	5697	0	0	0.447	0.553	1344	1415	1736	1202	0
Phenax_rugosus_PAFTOL_004412	4884	0	0	0.459	0.541	1165	1169	1473	1077	0
Phenax_sp_W357	5842	0	0	0.439	0.561	1357	1496	1783	1206	0
Phenax_sp_W358	5813	0	0	0.449	0.551	1379	1449	1755	1230	0
Pilea_alpina_W118	5779	0	0	0.473	0.527	1399	1352	1695	1333	0
Pilea_angulata_subsp_angulata_GLGE13670	5803	0	0	0.463	0.537	1396	1397	1721	1289	0
Pilea_auricularis_S13259	5808	0	0	0.46	0.54	1390	1417	1722	1279	0
Pilea_auriculata_W119	5803	0	0	0.464	0.536	1393	1386	1722	1302	0
Pilea_bemarivensis_P91	5803	0	0	0.464	0.536	1394	1395	1713	1301	0
Pilea_bracteosa_S04409	5807	0	0	0.46	0.54	1391	1414	1723	1279	0
Pilea_corona_W120	5787	0	0	0.47	0.53	1400	1362	1704	1321	0
Pilea_danxiaensis_XNY205	5788	0	0	0.465	0.535	1400	1389	1708	1291	0
Pilea_erosa_W121	5800	0	0	0.471	0.529	1399	1363	1705	1333	0
Pilea_gyrophylla_W151	5803	0	0	0.464	0.536	1396	1393	1720	1294	0
Pilea_hexagona_P43	5808	0	0	0.46	0.54	1387	1413	1722	1286	0
Pilea_hilliana_GLGE141473	5803	0	0	0.46	0.54	1389	1408	1725	1281	0
Pilea_howelliana_var_howelliana_S08738	5813	0	0	0.457	0.543	1387	1427	1728	1271	0
Pilea_howelliana_var_howelliana_S12946	5812	0	0	0.458	0.542	1387	1424	1727	1274	0
Pilea_longicaulis_PAFTOL_005343	5765	0	0	0.462	0.538	1389	1393	1710	1273	0
Pilea_martini_S13265	5807	0	0	0.46	0.54	1387	1414	1723	1283	0
Pilea_microphylla_NC054344	5799	0	0	0.476	0.524	1412	1343	1697	1347	0
Pilea_microphylla_W50	5800	0	0	0.476	0.524	1423	1347	1690	1340	0
Pilea_minguetii_W123	5799	0	0	0.474	0.526	1407	1353	1700	1339	0
Pilea_mollis_UP200604	5785	0	0	0.469	0.531	1397	1364	1705	1319	0
Pilea_monilifera_P55	5808	0	0	0.46	0.54	1390	1411	1723	1284	0
Pilea_multicellularis_GLGE141059	5807	0	0	0.459	0.541	1386	1416	1725	1280	0
Pilea_notata_P57	5802	0	0	0.462	0.538	1394	1399	1720	1289	0
Pilea_nummulariifolia_W170	5803	0	0	0.467	0.533	1404	1383	1710	1306	0
Pilea_paniculigera_P58	5803	0	0	0.464	0.536	1402	1400	1713	1288	0
Pilea_peperomioides_UP200605	5803	0	0	0.46	0.54	1390	1408	1724	1281	0
Pilea_plataniflora_S08739	5803	0	0	0.46	0.54	1390	1410	1725	1278	0
Pilea_pumila_W171	5805	0	0	0.464	0.536	1390	1391	1721	1303	0
Pilea_setigera_W124	5798	0	0	0.473	0.527	1405	1352	1701	1340	0
Pilea_sp_FMN_131001_P056_WB04	5811	0	0	0.461	0.539	1395	1409	1722	1285	0
Pilea_sp_UP200602	5803	0	0	0.464	0.536	1396	1393	1720	1294	0
Pilea_sp_W125	5798	0	0	0.469	0.531	1396	1365	1711	1326	0
Pilea_sp_W127	4793	0	0	0.469	0.531	1166	1125	1419	1083	0
Pilea_sp_W128	5798	0	0	0.475	0.525	1407	1343	1700	1348	0
Pilea_sp_W129	5798	0	0	0.471	0.529	1400	1362	1706	1330	0
Pilea_sp_W130	5800	0	0	0.474	0.526	1406	1351	1700	1343	0
Pilea_sp_W132	5802	0	0	0.471	0.529	1400	1364	1708	1330	0
Pilea_sp_W134	5804	0	0	0.468	0.532	1403	1376	1711	1314	0
Pilea_sp_W135	5799	0	0	0.473	0.527	1408	1354	1700	1337	0
Pilea_sp_W136	5802	0	0	0.471	0.529	1403	1364	1705	1330	0
Pilea_sp_W406	5803	0	0	0.467	0.533	1401	1379	1713	1310	0
Pilea_sp_W409	5798	0	0	0.471	0.529	1403	1363	1705	1327	0
Pilea_sp_W410	5798	0	0	0.472	0.528	1405	1360	1704	1329	0
Pilea_sp_W413	5799	0	0	0.476	0.524	1418	1345	1696	1340	0
Pilea_sp_W415	5803	0	0	0.467	0.533	1401	1379	1713	1310	0
Pilea_sp_W416	5799	0	0	0.475	0.525	1416	1349	1695	1339	0
Pilea_sp_W417	5800	0	0	0.472	0.528	1402	1355	1706	1337	0
Pilea_sp_W419	5791	0	0	0.466	0.534	1398	1373	1717	1303	0
Pilea_sp_W421	5798	0	0	0.474	0.526	1412	1355	1695	1336	0
Pilea_sp_W422	5799	0	0	0.476	0.524	1411	1341	1697	1350	0
Pilea_sp_W423	5799	0	0	0.472	0.528	1402	1350	1711	1336	0
Pilea_sp_W427	5800	0	0	0.475	0.525	1414	1350	1694	1342	0
Pilea_sp_W429	5790	0	0	0.473	0.527	1402	1353	1700	1335	0
Pilea_sp_W431	5799	0	0	0.472	0.528	1409	1353	1706	1331	0
Pilea_sp_W432	5799	0	0	0.475	0.525	1414	1351	1696	1338	0
Pilea_sp_W433	5805	0	0	0.466	0.534	1398	1387	1715	1305	0
Pilea_sp_W434	5800	0	0	0.468	0.532	1402	1374	1710	1314	0
Pilea_sp_W436	5800	0	0	0.475	0.525	1415	1350	1694	1341	0
Pilea_sp_W437	5801	0	0	0.475	0.525	1415	1351	1695	1340	0
Pilea_sp_W438	5803	0	0	0.467	0.533	1400	1380	1712	1311	0
Pilea_subcoriacea_S04418	5803	0	0	0.46	0.54	1390	1405	1726	1282	0
Pilea_tripartita_W139	5681	0	0	0.475	0.525	1401	1345	1640	1295	0
Pilea_tripartita_W140	5802	166	2.861	0.471	0.529	1377	1332	1651	1276	166
Pilea_umbrosa_var_obesa_GLGE141189	5802	0	0	0.46	0.54	1388	1412	1721	1281	0
Pilea_unciformis_S06857	5808	0	0	0.46	0.54	1383	1415	1723	1287	0
Pilea_verrucosa_var_verrucosa_S08740	5803	0	0	0.461	0.539	1390	1405	1725	1283	0
Pipturus_arborescens_Pip10	5806	0	0	0.449	0.551	1374	1446	1751	1235	0
Pipturus_asper_W57	5636	0	0	0.458	0.542	1361	1385	1671	1219	0
Pipturus_asper_W58	5804	161	2.774	0.457	0.543	1376	1387	1675	1205	161
Poikilospermum_cordifolium_Poi7	5787	0	0	0.456	0.544	1394	1414	1732	1247	0
Poikilospermum_lanceolatum_Poi8	5787	0	0	0.455	0.545	1393	1418	1735	1241	0
Poikilospermum_naucleiflorum_Poi6	5787	0	0	0.455	0.545	1393	1418	1735	1241	0
Poikilospermum_suaveolens_Pi2	5787	0	0	0.455	0.545	1392	1417	1736	1242	0
Pourouma_cecropiifolia_W53	5716	0	0	0.436	0.564	1329	1471	1754	1162	0
Pourouma_guianensis_Pou8	5853	0	0	0.434	0.566	1349	1510	1800	1194	0
Pouzolzia_australis_PAFTOL_008049	3490	0	0	0.462	0.538	836	849	1028	777	0
Pouzolzia_calophylla_GLGE141006	5805	0	0	0.449	0.551	1375	1453	1747	1230	0
Pouzolzia_calophylla_S08796	5459	0	0	0.453	0.547	1314	1345	1641	1159	0
Pouzolzia_fadenii_PAFTOL_008458	5811	4	0.069	0.452	0.548	1374	1437	1745	1251	4
Pouzolzia_niveotomentosa_S12947	5795	0	0	0.443	0.557	1366	1455	1772	1202	0
Pouzolzia_parasitica_PAFTOL_008046	5813	0	0	0.459	0.541	1395	1411	1731	1276	0
Pouzolzia_rubricaulis_PAFTOL_008048	5802	0	0	0.447	0.553	1367	1438	1770	1227	0
Pouzolzia_sanguinea_var_elegans_Po11	5806	0	0	0.449	0.551	1372	1448	1751	1235	0
Pouzolzia_sanguinea_var_elegans_S00227	5806	0	0	0.448	0.552	1371	1450	1753	1232	0
Pouzolzia_sanguinea_var_sanguinea_J3870	5807	0	0	0.449	0.551	1373	1447	1750	1237	0
Pouzolzia_zeylanica_var_microphylla_S08797	5453	0	0	0.463	0.537	1325	1302	1625	1201	0
Pouzolzia_zeylanica_var_zeylanica_GLGE12252	5812	0	0	0.465	0.535	1396	1386	1726	1304	0
Pouzolzia_zeylanica_var_zeylanica_J2574	5814	0	0	0.463	0.537	1396	1394	1728	1296	0
Pouzolzia_zeylanica_var_zeylanica_W172	5812	0	0	0.465	0.535	1396	1386	1726	1304	0
Procris_crenata_GLGE12241	5827	0	0	0.441	0.559	1362	1469	1786	1210	0
Procris_crenata_XZB20180127-10	5827	0	0	0.442	0.558	1362	1469	1785	1211	0
Procris_frutescens_Pr5	5854	0	0	0.436	0.564	1344	1503	1800	1207	0
Procris_goepeliana_Pr9	5851	0	0	0.443	0.557	1364	1478	1779	1230	0
Procris_pedunculata_Pr10	5850	0	0	0.434	0.566	1343	1505	1807	1195	0
Rosaceae_Rosa_persica_MZ261891	5831	0	0	0.458	0.542	1375	1423	1736	1297	0
Rosaceae_Rubus_arcticus_NC062417	5832	0	0	0.464	0.536	1396	1396	1729	1311	0
Rousselia_humilis_W141	5814	0	0	0.449	0.551	1380	1449	1755	1230	0
Rousselia_humilis_W142	5798	164	2.829	0.454	0.546	1356	1394	1681	1203	164
Rousselia_humilis_W156	5812	51	0.877	0.454	0.546	1376	1429	1717	1239	51
Sarcochlamys_pulcherrima_CCS07	3487	0	0	0.446	0.554	803	882	1050	752	0
Sarcochlamys_pulcherrima_S07196	5846	0	0	0.442	0.558	1356	1484	1780	1226	0
Sarcochlamys_pulcherrima_S2	5846	0	0	0.442	0.558	1356	1484	1780	1226	0
Soleirolia_soleirolii_So3	5816	0	0	0.452	0.548	1379	1447	1738	1252	0
Soleirolia_soleirolii_So4	5816	0	0	0.452	0.548	1379	1447	1738	1252	0
Touchardia_latifolia_T2	5794	0	0	0.461	0.539	1389	1387	1735	1283	0
Ulmaceae_Ampelocera_hottlei_MT165903	4169	0	0	0.434	0.566	973	1067	1294	835	0
Ulmaceae_Ampelocera_longissima_MT165904	2269	0	0	0.432	0.568	519	591	698	461	0
Ulmaceae_Holoptelea_integrifolia_MT165913	5213	0	0	0.423	0.577	1176	1371	1638	1028	0
Ulmaceae_Phyllostylon_rhamnoides_MT165914	4174	0	0	0.429	0.571	968	1075	1309	822	0
Ulmaceae_Zelkova_carpinifolia_MT165950	1372	0	0	0.472	0.528	333	335	389	315	0
Urera_baccifera_Ur21	5826	0	0	0.45	0.55	1377	1443	1764	1242	0
Urera_baccifera_W155	5791	0	0	0.451	0.549	1372	1432	1750	1237	0
Urera_cameroonensis_Ur12	5781	0	0	0.455	0.545	1385	1415	1733	1248	0
Urera_capitata_W143	5792	0	0	0.457	0.543	1385	1416	1730	1261	0
Urera_caracasana_PAFTOL_004436	5791	0	0	0.455	0.545	1379	1418	1738	1256	0
Urera_cf_cordifolia_Ur15	5783	0	0	0.456	0.544	1384	1409	1736	1254	0
Urera_glabra_Ur17	5774	0	0	0.461	0.539	1384	1376	1738	1276	0
Urera_hypselodendron_Ur16	5781	0	0	0.456	0.544	1384	1412	1735	1250	0
Urera_kaalae_PAFTOL_021105	5791	1	0.017	0.461	0.539	1392	1394	1727	1277	1
Urera_oligoloba_Ur23	5783	0	0	0.453	0.547	1374	1426	1735	1248	0
Urera_robusta_Ur19	5781	0	0	0.456	0.544	1384	1413	1734	1250	0
Urera_sandwicensis_PAFTOL_008045	5706	0	0	0.461	0.539	1370	1358	1720	1258	0
Urera_sp_L2	5671	0	0	0.461	0.539	1375	1369	1686	1241	0
Urera_sp_W144	5790	18	0.311	0.45	0.55	1365	1431	1741	1235	18
Urera_sp_W158	5731	0	0	0.456	0.544	1371	1406	1713	1241	0
Urtica_angustifolia_ENC850487	5795	0	0	0.456	0.544	1372	1412	1738	1273	0
Urtica_angustifolia_J3303	5793	0	0	0.456	0.544	1369	1413	1741	1270	0
Urtica_ardens_GLGE152058	5791	0	0	0.463	0.537	1383	1379	1729	1300	0
Urtica_ardens_S12891	5791	0	0	0.463	0.537	1383	1379	1729	1300	0
Urtica_atrichocaulis_S11193	5792	0	0	0.457	0.543	1372	1409	1737	1274	0
Urtica_chamaedryoides_W162	5787	0	0	0.459	0.541	1373	1394	1736	1284	0
Urtica_chamaedryoides_W173	5787	0	0	0.459	0.541	1373	1394	1736	1284	0
Urtica_dioica_subsp_afghanica_U41	5794	0	0	0.463	0.537	1373	1384	1728	1309	0
Urtica_dioica_subsp_dioica_J3	5792	0	0	0.462	0.538	1371	1388	1730	1303	0
Urtica_dioica_subsp_dioica_J5488	5792	0	0	0.463	0.537	1373	1383	1729	1307	0
Urtica_domingensis_W145	5794	0	0	0.458	0.542	1371	1404	1739	1280	0
Urtica_fissa_ASXYnxy20210129	5791	0	0	0.463	0.537	1385	1383	1729	1294	0
Urtica_hyperborea_J5455	5791	0	0	0.461	0.539	1377	1390	1730	1294	0
Urtica_kioviensis_U24	5795	0	0	0.456	0.544	1371	1412	1739	1273	0
Urtica_macrorrhiza_U50	5795	0	0	0.457	0.543	1373	1410	1736	1276	0
Urtica_magellanica_U33	5776	0	0	0.456	0.544	1362	1406	1738	1270	0
Urtica_mairei_J1664	5792	0	0	0.463	0.537	1384	1379	1729	1300	0
Urtica_membranacea_BPTPS046	3602	0	0	0.453	0.547	849	871	1099	783	0
Urtica_membranifolia_S13031	5796	0	0	0.462	0.538	1376	1391	1729	1300	0
Urtica_morifolia_U200	5792	0	0	0.461	0.539	1376	1389	1733	1294	0
Urtica_pilulifera_Q20	5791	0	0	0.462	0.538	1387	1385	1728	1291	0
Urtica_radicans_U21	5798	0	0	0.456	0.544	1372	1412	1740	1274	0
Urtica_rupestris_U28	5791	0	0	0.456	0.544	1371	1413	1738	1269	0
Urtica_sp_U19	5437	0	0	0.457	0.543	1283	1311	1639	1204	0
Urticastrum_decumanum_FMN_131001_P064_WH02	5794	0	0	0.443	0.557	1339	1458	1767	1230	0
Urtica_thunbergiana_J2498	5792	0	0	0.463	0.537	1387	1384	1728	1293	0
Urtica_urens_U203	5776	1	0.017	0.464	0.536	1374	1380	1717	1304	1
Urtica_urens_W175	5777	0	0	0.464	0.536	1376	1379	1718	1304	0
Zhengyia_shennongensis_Zh11	5801	0	0	0.446	0.554	1351	1454	1757	1239	0
Zhengyia_shennongensis_Zh1	5801	0	0	0.446	0.554	1351	1454	1757	1239	0
Zhengyia_shennongensis_Zh5	5801	0	0	0.446	0.554	1351	1454	1757	1239	0
