# Supplementary material for: A robust phylogenomic framework supports a revised intrafamilial classification of Urticaceae
Source: Plant Divers. 2025 Dec 17;48(2):289–306. doi: 10.1016/j.pld.2025.12.003 (PMC13071455; doi:10.1016/j.pld.2025.12.003)
Supplement: Multimedia component 15 [file mmc15.xlsx]

## Sheet: hybpiper_stats
Name	NumReads	ReadsMapped	PctOnTarget	GenesMapped	GenesWithContigs	GenesWithSeqs	GenesAt25pct	GenesAt50pct	GenesAt75pct	GenesAt150pct	ParalogWarningsLong	ParalogWarningsDepth	GenesWithoutStitchedContigs	GenesWithStitchedContigs	GenesWithStitchedContigsSkipped	GenesWithChimeraWarning
Boehmeria_ramiflora_PAFTOL_021111	1781508	10142	0.6	47	13	7	4	4	3	0	0	0	3	4	0	0
Cecropia_ficifolia_PAFTOL_004424	390630	4145	1.1	85	16	14	10	9	7	0	0	0	12	2	0	0
Chamabainia_cuspidata_PAFTOL_004483	235546	2789	1.2	81	9	8	5	1	1	0	0	0	5	3	0	0
Elatostema_australe_FMN_131001_P056_WA06	788900	5037	0.6	76	43	41	29	19	12	0	0	0	30	11	0	0
Gibbsia_insignis_PAFTOL_004397	526692	9294	1.8	85	54	54	54	53	51	0	0	0	54	0	0	0
Gonostegia_triandra_PAFTOL_006211	685038	2131	0.3	65	9	7	5	4	4	0	0	0	7	0	0	0
Haroldiella_rapaensis_FMN_131001_P068_WF02	232430	6686	2.9	83	26	25	25	23	21	0	0	0	24	1	0	0
Haroldiella_rapaensis_PAFTOL_004489	673392	3920	0.6	77	22	17	10	8	8	0	0	0	17	0	0	0
Hemistylus_macrostachya_PAFTOL_004416	506158	2053	0.4	71	13	9	4	4	4	0	0	0	9	0	0	0
Laportea_ruderalis_PAFTOL_021109	1158208	19237	1.7	63	16	11	6	5	4	0	0	0	9	2	0	0
Maoutia_puya_PAFTOL_004398	274802	5702	2.1	86	20	19	16	12	12	0	0	0	17	2	0	0
Metatrophis_margaretae_FMN_131001_P070_WC05	377534	14742	3.9	85	56	56	56	55	54	0	0	0	53	3	0	0
Metatrophis_margaretae_PAFTOL_004451	258156	1959	0.8	82	5	5	2	1	1	0	0	0	4	1	0	0
Myrianthus_preussii_PAFTOL_004422	6601672	31679	0.5	86	77	77	77	77	76	0	0	0	72	5	0	0
Pellionia_repens_PAFTOL_008044	2494688	2725	0.1	74	14	11	6	3	1	0	0	0	9	2	0	0
Phenax_rugosus_PAFTOL_004412	594616	2810	0.5	71	10	8	6	4	3	0	0	0	6	2	0	0
Pilea_longicaulis_PAFTOL_005343	796220	5692	0.7	78	21	12	7	4	4	0	0	0	9	3	0	0
Pilea_sp_FMN_131001_P056_WB04	868582	5759	0.7	81	34	32	27	18	15	0	0	0	21	11	0	0
Pouzolzia_australis_PAFTOL_008049	1649610	19660	1.2	86	64	64	64	64	62	0	0	0	63	1	0	0
Pouzolzia_fadenii_PAFTOL_008458	1618226	8775	0.5	85	36	34	31	27	22	0	0	0	29	5	0	0
Pouzolzia_parasitica_PAFTOL_008046	1046134	18760	1.8	84	37	36	32	26	19	0	0	0	32	4	0	0
Pouzolzia_rubricaulis_PAFTOL_008048	1797550	21088	1.2	85	63	63	63	61	55	0	0	0	60	3	0	0
Pouzolzia_zeylanica_KIB_135803_P005_WC02	129376	8954	6.9	85	56	56	55	50	49	0	0	0	53	3	0	0
Urera_caracasana_PAFTOL_004436	836370	5735	0.7	85	27	25	23	18	15	0	0	0	22	3	0	0
Urera_kaalae_PAFTOL_021105	1613504	62616	3.9	81	30	28	21	13	9	0	0	0	24	4	0	0
Urera_sandwicensis_PAFTOL_008045	1421536	11557	0.8	84	46	46	42	34	25	0	0	0	34	12	0	0
Urticastrum_decumanum_FMN_131001_P064_WH02	734208	5087	0.7	84	28	28	25	18	15	0	0	0	23	5	0	0

## Sheet: hybpiper_seq_lengths
Species	rps8	petG	psbJ	psbN	rpoA	petB	ndhJ	ndhI	ndhG	ndhD	ndhB	psbF	psaB	psbH	rps7	ycf15	atpE	psbB	psaC	rpl14	rps18	accD	atpF	petA	psbM	atpB	rpl32	psbI	rpl22	atpI	psbL	atpH	ycf4	rps11	rrn16	rps4	rps16	psbC	rpoC1	rpl20	ndhF	rbcL	psbE	rrn5	petD	rpl2	ndhK	rrn4.5	ndhH
MeanLength	404	117	142	131	1048	2064	476	566	569	1596	2216	119	2216	288	467	305	422	1526	264	368	367	1745	1339	962	164	1496	223	167	414	755	1496	250	641	416	1756	611	1203	1459	2951	543	2276	1485	259	133	2530	1505	950	233	1210
Pilea_sp_FMN_131001_P056_WB04	0	0	0	0	420	0	0	0	0	645	2214	0	1038	0	465	294	327	828	0	0	0	0	0	960	156	0	0	0	0	0	0	0	246	0	1755	0	0	0	1809	0	504	324	0	0	0	1503	0	231	0
Boehmeria_ramiflora_PAFTOL_021111	0	0	0	0	0	0	0	0	0	0	0	0	1323	0	0	294	0	0	0	0	0	0	0	0	0	0	0	0	0	0	0	0	0	0	1665	0	0	0	0	0	0	0	0	0	0	333	0	0	0
Cecropia_ficifolia_PAFTOL_004424	402	0	0	0	0	0	0	0	0	0	1335	0	0	0	465	273	0	0	0	0	0	339	0	0	0	0	0	0	414	0	0	0	0	0	0	0	387	0	0	0	0	0	0	0	0	1503	0	0	0
Chamabainia_cuspidata_PAFTOL_004483	0	0	0	0	0	0	0	0	0	0	216	0	0	0	0	303	0	411	0	0	0	0	0	0	0	0	0	0	0	0	0	0	0	0	744	0	0	0	0	0	0	0	0	0	0	0	0	0	0
Elatostema_australe_FMN_131001_P056_WA06	0	0	0	0	312	375	0	0	0	0	1431	0	906	0	465	294	357	309	0	0	0	843	357	0	0	255	0	0	0	393	252	0	0	0	1755	288	0	993	213	0	432	621	0	132	144	1194	852	213	171
Gibbsia_insignis_PAFTOL_004397	402	0	0	0	1047	1137	0	561	0	711	2214	0	2214	0	465	297	420	0	255	366	360	1737	1248	957	0	0	183	0	0	0	0	249	0	414	1755	609	1170	1458	2883	519	2226	0	0	132	0	1503	0	231	1209
Gonostegia_triandra_PAFTOL_006211	0	0	0	0	0	0	0	0	0	0	0	0	0	0	0	315	0	0	0	0	0	0	0	0	0	0	0	0	0	0	0	0	0	0	1755	0	0	0	0	0	0	0	0	0	0	630	0	231	0
Haroldiella_rapaensis_FMN_131001_P068_WF02	0	0	0	0	0	0	459	0	0	0	2214	0	1341	0	465	294	411	1518	0	0	0	0	0	0	0	0	0	0	0	0	0	0	0	0	1755	0	0	1455	777	0	0	1482	0	132	0	1503	0	231	0
Haroldiella_rapaensis_PAFTOL_004489	0	0	0	0	0	0	0	0	0	0	0	0	270	0	0	294	0	0	0	0	0	0	0	0	0	0	0	0	0	0	0	0	0	0	1755	0	0	0	0	0	210	0	0	0	0	318	0	231	0
Hemistylus_macrostachya_PAFTOL_004416	0	0	0	0	0	0	0	0	0	0	0	0	0	0	0	315	0	0	0	0	0	0	0	0	0	0	0	0	0	0	0	0	0	0	1755	0	0	0	0	0	0	0	0	0	0	0	0	0	0
Laportea_ruderalis_PAFTOL_021109	0	0	0	0	0	0	0	0	0	0	0	0	0	0	0	0	0	318	0	0	0	0	0	0	0	0	0	0	0	0	0	0	0	0	1740	0	0	420	0	0	0	0	0	132	0	1128	0	201	0
Leucosyke_puya_PAFTOL_004398	0	0	0	0	0	0	0	561	0	0	2214	0	324	0	0	297	0	0	0	0	0	0	0	0	0	0	0	0	0	0	0	0	0	0	0	0	0	0	495	0	0	0	258	0	0	1503	0	0	0
Metatrophis_margaretae_FMN_131001_P070_WC05	0	0	0	0	1047	1914	474	0	0	1593	2205	117	2214	0	465	303	420	1524	0	0	0	1575	1293	960	0	1497	0	0	0	753	1497	249	0	0	1755	606	1143	1452	2829	543	2277	1482	0	132	2136	1497	933	231	1203
Metatrophis_margaretae_PAFTOL_004451	0	0	0	0	0	0	0	0	0	0	0	0	0	0	0	276	0	0	0	0	0	0	0	0	0	0	0	0	0	0	0	0	0	0	0	0	0	0	537	0	0	0	0	0	0	0	0	0	0
Myrianthus_preussii_PAFTOL_004422	402	0	0	0	1047	2013	0	561	567	1581	2205	117	2214	0	465	303	420	1446	195	366	360	1728	1299	960	162	1455	222	165	414	753	1464	249	648	414	1755	609	1179	1458	2889	543	2277	1482	0	132	2436	1503	948	231	1209
Pellionia_repens_PAFTOL_008044	0	0	0	0	0	0	0	0	0	0	279	0	0	0	0	75	0	0	0	0	0	0	0	243	0	0	0	0	0	0	0	0	0	0	1299	0	333	0	0	0	0	0	0	0	0	1047	0	0	0
Pouzolzia_zeylanica_KIB_135803_P005_WC02	402	0	141	0	0	0	0	234	0	0	2220	0	2214	0	465	315	420	1524	0	366	0	645	1308	960	0	513	0	165	405	288	0	249	639	0	1755	609	1188	1458	2868	501	2268	1482	0	132	0	1500	0	231	1200
Phenax_rugosus_PAFTOL_004412	0	0	0	0	0	0	0	0	0	0	0	0	0	0	0	303	0	0	0	0	0	0	0	0	0	0	0	0	282	0	0	0	0	0	1755	0	0	0	0	0	0	0	0	0	267	0	0	0	0
Pilea_longicaulis_PAFTOL_005343	0	0	0	0	0	0	0	0	0	0	0	0	0	0	0	0	0	0	0	0	0	0	0	0	0	0	0	0	0	0	0	0	0	0	1752	0	0	0	756	0	210	0	0	0	0	0	0	231	0
Pouzolzia_australis_PAFTOL_008049	402	117	141	0	1029	0	474	0	567	1593	2214	0	2214	0	465	315	420	1524	0	0	366	1716	1290	960	0	0	0	0	405	0	0	249	639	414	1755	609	1188	1458	2649	537	2295	1482	258	132	1293	1503	948	231	1209
Pouzolzia_fadenii_PAFTOL_008458	0	0	0	0	0	0	0	0	0	0	2220	0	1515	0	465	315	420	0	0	0	0	0	0	960	0	0	0	0	0	0	0	249	0	0	1755	0	1101	0	2667	177	1380	0	0	132	0	1506	207	231	1200
Pouzolzia_parasitica_PAFTOL_008046	0	0	0	0	0	0	0	0	0	0	1146	0	531	0	357	315	420	1503	0	0	0	0	0	894	0	228	0	0	0	0	546	249	0	414	1755	0	0	1446	897	0	1554	414	0	132	0	1506	0	231	0
Pouzolzia_rubricaulis_PAFTOL_008048	402	0	141	0	573	0	474	0	552	1560	2214	0	2214	0	465	315	420	1524	0	0	0	1752	1287	960	0	459	0	0	366	0	768	249	639	414	1755	0	1194	1116	2007	540	1731	1482	126	132	2163	1506	948	231	1209
Urera_caracasana_PAFTOL_004436	0	0	0	0	0	0	0	0	0	0	2214	0	1230	0	0	294	0	0	0	0	0	0	0	231	0	0	0	0	0	0	0	0	0	0	1740	180	1134	1377	2235	0	0	0	0	132	0	1494	0	213	0
Urera_kaalae_PAFTOL_021105	0	0	0	0	0	0	0	0	0	0	408	0	225	0	0	297	0	957	0	0	0	0	0	540	0	0	0	0	0	0	0	0	0	0	1740	0	150	1194	1263	0	213	588	0	132	0	993	468	213	0
Urera_sandvicensis_PAFTOL_008045	402	0	0	0	0	0	468	0	0	519	2211	0	1230	0	0	312	420	1524	0	0	0	852	609	684	0	240	0	0	0	0	126	228	0	0	1740	0	282	537	2241	0	588	1071	0	132	0	1494	696	213	1185
Urticastrum_decumanum_FMN_131001_P064_WH02	0	0	0	0	597	0	0	171	0	0	2205	0	618	0	465	294	279	867	0	0	0	0	0	0	0	0	0	0	0	0	0	0	285	0	1758	0	0	642	0	0	0	393	0	0	0	1491	0	213	0
[truncated: 38 more columns]
